# Supplementary material for: Gene profiles and mutations in the development of cataracts in the ICR rat model of hereditary cataracts
Source: Sci Rep. 2023 Oct 24;13:18161. doi: 10.1038/s41598-023-45088-1 (PMC10598066; doi:10.1038/s41598-023-45088-1)
Supplement: Supplementary file 3 — Supplementary Information 3. [file 41598_2023_45088_MOESM3_ESM.xlsx]

## Sheet: Sheet1
113genes	58genes	67genes	Signal value
Gene name	8weeks	10weeks	4weeks-SD	8weeks-SD	10weeks-SD
Adamts1	●		4.01092	4.89272	3.74796
Agap3	●	●	4.14607	4.86402	4.80104
Ass1	●		7.3231	8.27013	7.84416
Atn1		●	5.16107	5.5535	5.82295
Atp5hl1		●	6.49118	6.6309	7.44907
B230118H07Rik		●	3.24444	3.6665	4.16599
Cbr1	●		5.29481	5.9837	5.46466
Chrdl1	●		6.15456	6.74535	6.67492
Crip2	●		3.61933	4.8001	4.06437
Ctbp1	●		4.4508	5.12053	4.88451
Ctsf	●		5.46773	6.081	5.48366
Dact2		●	4.1815	4.51726	4.90145
Dhrs3		●	4.52684	4.89846	5.16749
Dpp3	●		3.88239	4.61918	4.43669
Dut	●		6.13015	7.08863	6.31481
Eci2	●		4.42378	5.27141	4.88621
Ehd4		●	4.26433	4.70076	4.98311
Eno1		●	4.59507	4.75106	5.28064
Enpp2	●		5.90621	6.51456	5.26552
Enpp6		●	2.02406	2.11352	2.83696
Fam171b	●		5.87249	6.64306	5.94247
Fam174a		●	3.18865	3.59146	3.93339
Fkbp5		●	3.98204	4.56362	4.60757
Fmod	●		4.91981	5.58042	4.37153
Gatsl2	●	●	4.42641	5.03555	5.1533
Gigyf2		●	4.31513	4.69512	5.1108
Gm10642		●	4.55061	4.90885	5.25373
Got2	●		5.06861	5.7153	5.62711
Gpatch2l		●	4.45005	4.60962	5.10553
Gpd1l	●		5.06326	5.67314	5.40967
Gstm2	●	●	2.94874	3.70203	3.8208
Hist2h2bb		●	4.84429	5.11246	5.43034
Insl3		●	4.48655	4.63576	5.15334
Kdelr1	●		6.42517	7.25275	6.6936
Kif5a		●	3.55764	3.82313	4.58728
Kptn		●	3.99373	4.26777	4.6937
Krtap3-1		●	4.45128	4.2304	5.15228
Lamtor4		●	3.92331	4.16681	4.55874
Lgals3	●		6.5807	7.28267	6.70968
Lims2		●	4.21099	4.53718	5.21043
LOC100910669		●	4.20599	4.66268	5.06866
LOC100911534	●		5.31054	5.9815	5.19421
LOC100912473		●	4.54982	4.78983	5.20074
LOC102551451		●	4.55305	4.37819	5.22335
LOC102556724	●	●	4.30429	5.22939	5.45342
LOC362695	●	●	4.99335	5.83505	6.03059
LOC499823		●	4.62482	4.71884	5.2743
LOC503455		●	5.24712	5.13543	5.87259
LOC685513		●	4.53543	4.94293	5.36508
LOC690271		●	3.93246	4.12237	4.65741
Loxl2	●	●	4.28423	5.2148	4.94253
Lpl	●		4.6289	5.46436	3.68619
Mal2	●		4.17502	4.86045	4.18913
Mboat1		●	6.86412	7.07098	7.48669
Mettl23		●	3.06422	3.28123	3.78248
Mid2		●	4.6521	5.126	5.32296
Mir138-2		●	5.89254	6.1779	6.59976
Mir139		●	5.23531	5.30682	5.84925
Mir204	●		4.07531	4.83942	4.53655
Mir324	●	●	4.38735	5.12674	5.01488
Mobp		●	3.44718	3.72525	4.6673
Mrpl38	●		3.98411	4.61505	4.46151
Mrps11	●		4.26379	5.18429	4.78089
Ndufs6		●	4.46239	4.92069	5.05056
Nelfb	●		4.91262	5.55436	4.81852
Ngfr		●	6.24126	6.55687	6.8558
Nsa2		●	3.96792	4.30667	4.76334
Nupr1	●		2.65467	3.65857	1.50456
Olr1350		●	3.95562	4.50244	5.00147
Olr1440	●		4.30443	4.97383	3.92846
Pcbd2		●	4.04331	4.62147	4.84314
Plekha2		●	5.06336	5.64508	5.82693
Pmm1		●	5.44157	5.75474	6.03937
Ppp1r14b	●		5.66437	6.2647	5.5572
Ptprk	●		4.88688	5.47769	4.07494
RGD1309540		●	4.26453	4.80478	4.92196
RGD1559441		●	4.12907	4.38247	4.82425
RGD1559951		●	5.46491	5.50345	6.07191
RGD1560585		●	6.10008	6.37282	6.90005
RGD1560857		●	4.53281	4.90146	5.2226
RGD1561149	●		4.14979	4.95061	4.57141
RGD1565459		●	5.03124	5.41891	5.98387
RGD1565536	●		4.71906	5.33534	5.06272
Rimklb // LOC100362344	●		4.57545	5.20805	5.08692
Rn5s	●	●	7.85718	8.56794	9.08382
Rnf167	●		3.97904	4.62366	4.099
Rp9		●	4.32819	4.75504	5.02834
Rps15al2	●	●	4.23907	5.00658	5.43083
RT1-CE1	●		4.33473	4.94798	4.14076
RT1-CE6		●	6.38607	6.66829	7.00056
Serpinb6	●	●	3.99358	5.0588	4.67889
Sertad2		●	4.26984	4.70963	5.02262
Sgce	●		4.04421	4.71361	4.01366
Sh3glb2	●	●	5.20218	6.08349	5.91509
Shisa2	●		5.53561	6.17029	5.96004
Slc13a4	●		3.75796	4.41443	3.92358
Slc25a35	●		3.19653	3.86838	3.30979
Slc30a5	●		4.31416	5.06895	4.388
Slc4a4	●		4.30959	5.16655	4.23004
Slc4a5	●		5.39752	6.45348	4.42294
Slc6a13	●		4.83516	5.61584	4.41603
Sncg		●	4.10608	4.48041	5.07323
Sord		●	4.14614	4.69951	4.77881
Spry2		●	4.39309	4.66303	4.99853
Srd5a2		●	8.37229	8.79309	9.07384
Stard10	●	●	4.0828	4.73722	4.94877
Styxl2	●		4.05684	4.95855	4.45873
Thrsp		●	5.25421	5.70436	5.91789
Tm2d3	●		3.60649	4.33075	3.63728
Trnp1		●	5.00699	5.3783	5.76756
Trpm3	●		6.01726	6.626	6.09054
Vdac1	●		7.16008	7.77732	7.36127
Vof16	●		4.05465	5.61114	4.2008
