# Supplementary material for: Gene profiles and mutations in the development of cataracts in the ICR rat model of hereditary cataracts
Source: Sci Rep. 2023 Oct 24;13:18161. doi: 10.1038/s41598-023-45088-1 (PMC10598066; doi:10.1038/s41598-023-45088-1)
Supplement: Supplementary file 4 — Supplementary Information 4. [file 41598_2023_45088_MOESM4_ESM.xlsx]

## Sheet: Sheet1
57genes	37genes	48genes	Signal value
Gene name	8weeks	10weeks	4weeks-SD	8weeks-SD	10weeks-SD
Atf3	●	●	8.15488	5.65727	6.21259
Btg2	●	●	7.92856	5.11695	5.49373
Capn3		●	6.09238	5.00322	4.16149
Ccl2	●	●	5.63207	2.9804	3.32659
Ccnl1	●	●	6.89347	4.39892	4.97011
Crygf		●	10.5947	9.48995	8.5339
Csrnp1	●		4.53636	2.64221	3.60576
Cxcl1	●	●	5.68633	4.1061	3.99986
Cxcl10	●	●	5.40154	2.93228	3.50927
Cyr61		●	5.38352	4.44744	4.08769
Dsp		●	4.81184	4.10414	3.20796
Dusp1	●		7.45556	4.86247	6.39451
Edil3		●	3.96774	4.25957	2.67304
Egr1	●	●	8.43161	5.39306	5.4959
Emp1		●	3.99482	2.83077	2.35452
Fam71a	●	●	5.77116	2.6609	2.98298
Fbn1		●	6.30569	6.5765	4.67973
Fos	●	●	7.80404	6.07805	6.4293
Fosb	●	●	6.84981	5.15891	5.23931
Gadd45b	●		6.15753	4.70086	5.16467
Gadd45g	●	●	6.13731	4.30563	4.52177
Gltp		●	8.8357	8.32689	7.47045
H19		●	7.1717	6.04494	5.95504
Ier2	●	●	5.6443	3.86048	3.98993
Ier3	●	●	6.33945	4.4865	4.81454
Ifrd1	●	●	6.09827	3.22153	3.12126
Irf1	●	●	5.65365	3.3989	3.88096
Jun	●		8.09924	6.4559	7.08584
Junb	●	●	6.41321	4.61971	4.93321
Klf6	●		7.8477	6.55142	6.7871
Mir466d		●	6.2126	5.24311	4.45642
Mt1a	●		6.16037	4.52477	5.04403
Mt2A	●	●	5.84888	4.3705	4.56476
Mthfd2		●	6.18115	5.24451	4.6842
Nfkbia	●	●	6.01017	4.07034	4.06173
Nfkbiz	●	●	5.61218	3.25862	3.30476
Nr4a1	●	●	5.38077	3.76858	3.77052
Nr4a3	●	●	5.45841	2.34774	3.5327
Ogn		●	6.85528	6.63476	5.46759
Optc		●	6.89546	6.99052	5.24114
Pde1c		●	3.96104	4.19055	2.77076
Pdlim1	●	●	6.92057	5.13088	5.3505
Ppp1r15a		●	6.58976	5.44807	5.36538
Rcan1	●		6.54918	5.17523	5.58745
Rho	●	●	6.00873	4.76181	4.72444
Rin2		●	4.9764	5.53776	3.67368
Rnd3	●	●	5.49052	4.13344	3.82597
Slc26a4		●	5.36459	5.71838	4.00863
Socs3	●	●	6.03123	4.1754	4.40983
Stambpl1		●	6.77236	6.46083	5.41506
Timeless	●		4.99369	3.81648	4.32143
Tnfaip3	●	●	5.46354	3.34179	3.45311
Wdr86	●		5.61032	3.92478	4.56034
Zfp36	●	●	7.08838	4.36791	3.66308
Zfp36l1		●	4.80716	3.84176	2.70563
Zfp36l2		●	6.72016	5.975	5.24557
Zfp703	●	●	6.01336	4.59257	4.51636
