# Supplementary material for: Gene profiles and mutations in the development of cataracts in the ICR rat model of hereditary cataracts
Source: Sci Rep. 2023 Oct 24;13:18161. doi: 10.1038/s41598-023-45088-1 (PMC10598066; doi:10.1038/s41598-023-45088-1)
Supplement: Supplementary file 5 — Supplementary Information 5. [file 41598_2023_45088_MOESM5_ESM.xlsx]

## Sheet: Sheet1
68genes	29genes	59genes	Signal value
Gene name	8weeks	10weeks	4weeks-1	4weeks-2	4weeks-3	8weeks-1	8weeks-2	8weeks-3	10weeks-1	10weeks-2	10weeks-3
Abhd6		●	4.94305	4.07716	4.72431	5.03933	4.71257	4.80865	5.56001	4.95702	5.29042
Anxa1		●	6.1359	5.25995	5.40747	7.39647	6.01606	5.38106	7.06043	5.91089	5.88989
Anxa8	●	●	6.71188	5.60298	6.39952	7.24201	6.48057	6.72919	7.86433	7.17756	7.36204
Aqp1	●	●	5.55912	6.25896	6.88819	6.26779	6.57547	6.88378	6.32901	6.70221	6.56486
Aqp5		●	5.22167	3.65433	4.46459	5.41714	4.62657	4.70883	6.39568	5.16069	4.77854
Arl15	●	●	6.42096	6.08299	6.79996	6.83691	6.89622	7.00123	7.0646	6.9866	6.97739
Cald1		●	6.91457	6.90023	7.22171	7.2845	7.34883	7.31828	7.16863	7.75662	7.59578
Calr4	●		6.20332	5.24297	6.17071	6.81042	6.01939	6.13159	5.98159	5.65101	5.913
Capn6	●	●	4.09039	3.93848	3.99183	4.85432	4.78312	4.53615	5.12575	4.86119	4.65321
Cd44		●	5.23489	4.68976	5.30856	5.39423	5.46767	5.45592	5.68973	5.67336	5.53673
Col1a2		●	5.21769	4.53335	5.11334	5.39974	5.48501	5.3086	5.74742	5.71726	5.66555
Cpm	●	●	6.72925	6.27602	7.48895	7.03221	7.47014	7.46408	7.4517	7.52781	7.9481
Cyb5r1		●	6.72995	6.05817	6.46392	6.89145	6.56458	6.80755	7.51243	7.17242	7.34923
Cyp26a1		●	3.25318	3.60154	3.39492	4.32966	3.77664	3.92458	5.29118	4.39777	4.12136
Cyp2u1	●	●	4.99763	4.72602	5.43413	5.46636	5.99474	5.62483	6.74708	6.07052	6.1471
Dapl1	●	●	8.13865	6.9626	7.61818	8.7427	7.83634	7.83397	8.93098	7.87517	7.96739
Dtnbp1	●		4.9708	4.34079	4.68159	5.79248	4.7946	5.16591	5.5488	4.84579	5.05365
Eif5a2	●		3.83467	4.22268	4.45967	4.82815	5.05281	4.61691	4.68345	4.43324	4.49637
Emp2		●	4.46719	4.30194	4.41202	5.27668	4.48324	4.62067	5.42119	4.95966	5.50617
Erich5		●	5.66356	5.68388	6.30329	6.07293	6.3425	6.18014	6.2241	6.38228	6.51936
Fn3k	●	●	5.29899	4.09719	4.42476	5.90949	5.14476	5.13697	5.7285	5.39926	5.17087
Gdf15		●	3.75246	5.45872	4.01801	5.2683	5.44904	4.76154	5.02962	6.27155	5.01115
Gltscr2		●	5.56893	4.6801	4.96755	6.13495	5.55952	5.42439	5.99773	5.738	5.4791
Gpd1		●	6.53118	6.31079	6.44497	6.34326	6.37358	6.76089	6.90598	7.10448	7.51944
Hist1h2ao		●	4.0622	4.85574	5.35141	3.84639	5.08909	4.85124	4.60595	5.44649	5.59192
Hnrnpul2		●	5.95076	6.38841	6.77693	6.35789	6.84915	6.66783	6.4713	7.0432	6.81186
Hopx		●	7.98445	6.86359	7.44031	8.82102	7.45154	7.60882	8.92659	7.86833	7.91422
Kif26a		●	4.85363	4.84648	5.35431	5.13056	5.59069	5.53993	5.42407	5.63464	5.59374
Lgsn	●	●	10.841	9.86519	11.2253	11.5852	11.4627	11.4498	11.5925	11.5285	11.5676
Lims1		●	6.27037	6.44527	6.42044	6.65718	6.93314	6.77043	7.12351	7.14706	7.07266
Lingo3		●	4.1508	4.39801	4.77632	4.22496	4.81514	4.82187	4.50888	4.95738	5.18945
LOC100362927	●		3.64039	4.45728	4.51521	3.94785	5.00915	5.22854	3.68073	4.49844	5.33965
LOC100911266		●	7.1309	7.15273	7.31782	7.89881	7.69452	7.56252	8.06063	7.80638	7.44188
LOC100912790	●	●	3.45183	4.59708	5.16169	4.74424	5.29962	5.23232	5.20497	5.01802	4.92465
LOC102549173	●		4.67257	5.93791	6.23546	5.30566	6.41028	6.01501	5.3204	5.91097	6.24354
LOC686031		●	5.54902	5.08909	5.06767	5.95447	5.9933	5.72868	5.87835	6.40437	5.55573
Mapk8ip1		●	8.8423	8.55383	8.74963	8.99505	9.11117	9.18766	9.48966	9.23143	9.19545
Mta3		●	4.97683	5.09021	5.3366	5.24658	5.12604	5.47508	5.49526	5.64704	5.72388
Nfix		●	6.71275	6.38511	6.88216	6.6547	7.37268	7.11049	7.10297	7.387	7.19607
Ntn4	●	●	4.66524	4.48013	5.15576	5.25866	5.58187	5.23945	5.54775	5.64491	5.81426
Olr11	●		4.02768	4.31743	4.31743	4.27986	5.37187	4.66701	4.33705	4.75277	4.18713
Olr1731		●	3.48949	4.11534	5.0306	3.74073	4.28476	4.89151	4.30477	4.30177	4.91594
Osgin2		●	6.46898	5.63035	6.40077	6.84188	6.39682	6.41176	6.74865	6.76362	6.44437
Pik3r1		●	4.80645	4.74358	5.3429	5.08225	5.21762	5.22875	5.54593	5.49179	5.49428
Pnpla3		●	5.46585	4.76071	5.46071	5.85735	5.21728	5.45431	5.99402	5.67102	5.90124
Pole3		●	4.84718	5.26359	5.63879	5.61047	5.24703	5.38895	5.87139	5.49455	5.67398
Ptgds	●	●	10.6261	8.41273	9.66684	11.2934	10.0221	9.909	11.1714	9.90199	9.91984
Rab40c	●		4.31233	4.60807	5.19255	4.53217	5.29774	5.45106	4.85658	4.82742	4.91797
Ramp2		●	4.16552	3.18371	3.55678	4.67906	3.16329	3.55152	5.06169	3.80645	4.13907
Rcan2	●	●	5.09647	4.80072	5.33828	5.52003	5.79917	5.50207	6.49747	5.88424	6.08458
RGD1562667	●	●	4.13755	4.69105	4.94763	4.72074	5.53562	5.16565	5.05658	5.32877	5.0342
Rgs9bp		●	4.15221	4.7022	4.78203	4.15228	4.92624	5.16478	4.58546	5.27131	5.2187
Rho	●	●	3.24394	4.02084	4.3872	5.67678	4.99454	4.20827	3.73419	5.62812	4.30558
S1pr3	●	●	6.28108	6.12	6.65687	6.63955	7.0534	6.92845	6.81128	7.09414	6.95707
Sap30bp	●		4.51557	4.12469	4.92525	5.14309	4.75655	4.81781	4.6921	4.81639	4.71747
Scd1	●	●	4.34078	4.8047	4.63181	5.2383	5.27266	5.23212	5.28506	5.35008	5.46601
Setd3//LOC100910833		●	6.51677	6.38341	6.65004	7.15318	6.70701	6.90321	7.1056	7.0788	6.96914
Sh2d5		●	4.81709	5.13469	5.05245	4.92989	5.23451	5.4105	5.64418	5.70413	5.71149
Slc12a2		●	5.36684	5.03388	5.65377	5.82232	5.45096	5.59772	5.57192	5.96045	5.83228
Slc25a28	●	●	4.42762	4.05301	4.41831	5.14229	4.91813	4.47649	5.39005	4.82364	4.50225
Slc6a3		●	4.17636	4.35365	4.79262	4.38064	4.73408	5.02455	4.55719	5.05194	5.01842
Srebf1	●	●	6.47311	6.20028	6.92144	7.09184	7.49289	7.38046	7.90608	7.85147	7.60551
Stk35		●	5.79423	6.03703	6.2439	6.30552	6.6399	6.44997	6.59707	6.74369	6.78753
Tnfrsf10b		●	4.63573	4.09242	4.97956	4.75868	4.45679	4.91011	5.21283	4.87041	4.9983
Trpm1	●	●	6.33805	5.85669	6.76981	6.68785	6.78342	6.83651	6.8632	6.68032	6.84101
Vwa5a	●		6.27057	5.83809	6.6333	6.6723	6.76241	6.50813	6.52077	6.61792	6.77822
Zbtb4		●	5.33526	5.20639	5.41749	5.67891	5.9445	5.69218	5.78561	6.13092	5.96754
Zcchc24		●	5.85255	5.40778	5.92038	6.08589	6.12781	5.99188	6.40241	6.16432	6.40301
