# Supplementary material for: Gene profiles and mutations in the development of cataracts in the ICR rat model of hereditary cataracts
Source: Sci Rep. 2023 Oct 24;13:18161. doi: 10.1038/s41598-023-45088-1 (PMC10598066; doi:10.1038/s41598-023-45088-1)
Supplement: Supplementary file 6 — Supplementary Information 6. [file 41598_2023_45088_MOESM6_ESM.xlsx]

## Sheet: Sheet1
66genes	19genes	66genes	Signal value
Gene name	8weeks	10weeks	4weeks-1	4weeks-2	4weeks-3	8weeks-1	8weeks-2	8weeks-3	10weeks-1	10weeks-2	10weeks-3
Aif1l		●	4.95572	5.00638	4.27991	4.06457	4.37671	3.87163	3.15479	3.62653	3.80202
Aplp1		●	6.54792	5.6176	5.27782	5.69381	4.80672	4.75213	5.402	4.36245	4.60205
Apoe	●	●	6.37845	6.77288	5.23046	5.8227	4.94618	5.23788	4.76137	3.97166	4.89037
Caprin2		●	9.22496	8.63514	8.31432	8.31582	7.86133	7.90372	7.95461	7.60833	7.52497
Cbln2		●	7.6121	7.56001	7.27534	7.3579	6.74702	6.73173	6.6248	6.39697	6.15879
Col9a1		●	5.00142	5.85605	4.82159	5.13917	4.28279	5.00384	4.23276	3.82022	4.50037
Cpt2		●	8.03895	7.68637	7.02271	7.32949	6.77962	6.49967	6.53055	6.10948	6.24262
Crygn	●	●	11.4063	11.0699	10.1107	10.4982	9.41019	9.50476	9.97908	9.06405	8.86526
Dnase2b		●	8.12525	7.35857	7.17847	7.83383	6.82371	6.5944	6.5641	5.95055	5.65439
Eif4e		●	7.21826	6.79108	6.039	6.77326	5.86054	5.91254	5.949	5.62177	5.21067
Enpp2		●	6.0133	7.11156	5.31788	6.2865	4.73407	5.96972	3.85795	4.24076	4.5198
Enpp6	●	●	3.64853	5.05794	2.97028	3.43309	2.75744	3.06491	2.45553	3.00207	2.77287
F5		●	4.89864	4.99021	4.41783	5.01454	4.19226	5.08402	3.3664	3.46986	4.46151
Fbln1	●	●	5.96651	6.57414	4.76447	5.25863	4.41347	5.12156	4.09579	4.00187	4.70774
Fbxo7		●	6.27507	6.18667	5.76581	5.84224	5.43489	5.34224	5.09885	4.87201	4.8759
Fmod	●	●	5.64798	6.50249	4.44279	4.93406	4.6335	5.13504	4.03357	4.13915	4.05158
Fxyd6		●	7.03061	6.38273	5.90281	6.11777	5.72318	5.29804	5.28258	4.69422	5.16174
Gca	●	●	6.35085	5.75603	4.79317	4.69335	4.09071	3.66502	4.0084	3.59583	3.42229
Ggct		●	6.1828	6.66485	5.88456	5.98455	5.35144	5.26795	5.1429	5.11803	5.26288
Gje1		●	6.75692	5.36963	4.91724	6.17321	4.18195	4.75604	5.46339	4.27007	4.15905
Hmox1	●	●	8.23832	8.05497	6.98564	7.22575	6.59841	6.06148	6.30468	5.80913	5.46333
Hunk		●	4.4389	6.06572	4.22218	4.17505	4.04228	4.86389	2.89916	4.33306	4.30086
Idi1		●	5.68761	6.29351	5.14007	5.52693	5.35242	4.38601	5.0036	4.36669	4.75369
Igf2bp2		●	8.0329	7.99365	7.80492	7.11809	7.08296	7.14446	6.62023	6.57125	6.37065
Iqgap2		●	4.22627	5.46777	3.7914	4.22891	3.38414	4.02335	2.99062	3.36726	3.66308
Lhx9	●	●	4.36692	5.63395	3.90532	3.4787	3.08201	3.41327	2.82382	3.07009	3.58199
Limd1		●	6.81141	6.1834	6.16762	6.11211	5.98621	5.33229	5.32631	4.90375	4.28666
Loxl1		●	5.7102	5.3617	4.72122	5.05515	4.21537	4.25546	4.53117	4.15008	4.18981
Metap1	●	●	7.89569	7.9103	7.15733	6.88522	6.49411	6.66257	6.58519	6.41458	6.38149
Mfap4	●	●	5.8256	5.63116	3.70977	4.96793	3.79151	4.01847	3.71792	3.54515	3.68066
Mtch2		●	8.12883	7.41366	6.7554	8.3105	6.44171	6.49886	7.4303	6.12758	6.15701
Myo10		●	5.12035	5.7169	4.82431	4.33077	4.50164	4.53297	3.89795	3.57083	4.21879
Myo18a		●	5.96774	5.96557	5.6719	5.36992	4.8436	5.18254	4.77019	4.68903	4.83867
Nhsl1		●	7.53585	7.89567	7.23837	6.68065	6.97559	6.97524	6.09884	6.29727	6.44634
Nid2		●	4.67582	5.46679	3.88666	4.11662	3.56082	4.27971	3.15994	3.98251	3.71391
Nlgn1	●	●	5.28206	5.80862	4.45518	4.53062	4.03211	4.27047	3.10763	3.22681	3.73176
Nt5dc2		●	10.6426	9.51204	9.51456	9.90354	8.6813	8.89894	9.32057	8.19673	8.37125
Pgap1		●	4.15768	5.01195	3.71642	3.78046	3.327	3.92279	2.75957	3.03245	3.30456
Pgm3		●	7.56926	7.7895	7.19046	7.19644	7.10592	6.75816	6.40079	6.56906	6.30058
Pnkd		●	8.2131	7.84735	7.83912	7.09109	6.95411	7.11026	6.27063	6.6997	6.60152
Ptprk		●	5.04242	5.80228	4.57965	4.56568	4.29316	4.73766	3.68627	4.49917	4.37099
Reln	●	●	4.14637	5.14296	3.44958	3.32951	2.72539	3.9931	2.58399	2.75528	3.34536
Rnf180		●	9.12977	8.56747	8.05705	8.52906	7.37175	7.33179	6.96031	6.23795	6.26179
Slc13a3		●	4.94091	5.48629	4.33799	4.46599	3.85326	4.42973	2.96833	3.28952	4.0172
Slc13a4		●	4.71757	5.62711	4.13104	4.16249	3.80374	4.31938	3.66813	3.57903	3.75411
Slc20a2		●	7.35108	7.3915	7.00953	6.52676	6.46341	6.02841	5.82082	5.70806	5.90617
Slc4a5		●	5.73145	6.49664	5.16576	5.48752	4.77646	5.53772	5.13492	4.55988	4.44902
Slc6a13		●	5.6971	6.49782	4.92069	5.70896	4.40954	5.10932	3.97295	4.46378	4.57768
Slc6a9	●	●	6.43578	6.9922	5.45584	5.59179	4.56343	5.67172	5.33372	5.32339	5.41166
Slc7a11		●	4.44779	5.43199	4.07486	3.87221	4.11267	4.12668	3.14717	4.03255	3.48404
Sned1	●	●	5.56265	6.77013	4.84276	5.19729	4.11157	5.44539	4.17358	4.21888	4.43028
Snhg11		●	8.10217	8.21789	7.54129	7.39696	7.2854	7.125	6.97077	6.79618	6.95539
Sod3		●	5.4663	6.20233	4.56252	5.28037	4.422	5.10389	2.89792	3.94482	3.70902
Sorbs2	●	●	5.31631	5.31082	4.51729	4.30769	3.55902	3.99753	3.59499	3.35847	3.42365
Spire1		●	6.86893	7.00141	6.2573	6.14935	5.92154	5.85197	5.63461	5.89063	5.5581
Tmem100		●	5.96503	5.77277	5.32756	5.72031	5.1379	4.6225	4.32987	3.63549	3.89454
Tmem154		●	7.06106	6.87172	7.03325	6.80543	6.49216	6.13315	5.55973	4.97928	5.26584
Tnnt2	●	●	5.3879	5.10456	4.17299	3.62001	4.28736	4.16308	3.42118	3.65866	3.95197
Tnrc6b		●	7.86354	8.19222	7.55041	7.20802	6.99526	7.03144	6.77146	6.8312	6.83969
Trex1	●	●	7.13443	5.9259	5.32897	6.54525	4.75324	4.50934	5.40348	4.49049	4.59323
Ube2o		●	7.68576	7.8513	7.29563	7.08061	7.01867	6.73208	6.53115	6.37037	6.02573
Vcan	●	●	3.55215	5.2016	3.12009	3.01148	2.88901	3.36109	2.79633	2.72553	3.03761
Vsx2		●	5.14841	5.59737	4.26414	4.62251	4.34422	4.83586	3.4831	3.89484	4.70506
Whamm		●	5.66294	5.64556	5.1932	5.03827	4.82782	4.66069	4.332	4.72542	4.31072
Zic1		●	3.95255	5.49548	3.65652	3.67144	3.28358	3.76277	2.96247	2.79517	2.64207
Zic2	●	●	4.09774	5.02122	3.43441	2.91487	3.0317	4.12955	3.10105	3.08835	3.80966
