# Supplementary material for: Gene profiles and mutations in the development of cataracts in the ICR rat model of hereditary cataracts
Source: Sci Rep. 2023 Oct 24;13:18161. doi: 10.1038/s41598-023-45088-1 (PMC10598066; doi:10.1038/s41598-023-45088-1)
Supplement: Supplementary file 8 — Supplementary Information 8. [file 41598_2023_45088_MOESM8_ESM.xlsx]

## Sheet: ICRvs_MODERATE
Chrom	Pos	Ref_Allele	Alt_Allele	Quality	Gene	Unique_Effect	Annotation_Impact	Feature_Type	Feature_ID	Transcript_BioType	HGVS.c	HGVS.p
chr1	4960826	G	C	259	Rab32	missense_variant	MODERATE	transcript	NM_001108902	protein_coding	c.35C>G	p.Thr12Arg
chr1	4960848	T	C	262	Rab32	missense_variant	MODERATE	transcript	NM_001108902	protein_coding	c.13A>G	p.Arg5Gly
chr1	5531355	A	G	321	Shprh	missense_variant	MODERATE	transcript	NM_001107470	protein_coding	c.280A>G	p.Ile94Val
chr1	5534855	G	T	256	Shprh	missense_variant	MODERATE	transcript	NM_001107470	protein_coding	c.737G>T	p.Ser246Ile
chr1	5544556	A	G	327	Shprh	missense_variant	MODERATE	transcript	NM_001107470	protein_coding	c.1627A>G	p.Met543Val
chr1	7043522	C	A	387	Utrn	missense_variant	MODERATE	transcript	NM_013070	protein_coding	c.3262G>T	p.Val1088Phe
chr1	13199946	C	G	345	Hebp2	missense_variant	MODERATE	transcript	NM_001107515	protein_coding	c.392G>C	p.Gly131Ala
chr1	14989813	C	T	375	Map7	missense_variant&splice_region_variant	MODERATE	transcript	NM_001106270	protein_coding	c.134C>T	p.Ala45Val
chr1	15099344	C	G	491	Bclaf1	missense_variant	MODERATE	transcript	NM_001047852	protein_coding	c.517C>G	p.Pro173Ala
chr1	16199455	C	A	276	Aldh8a1	missense_variant	MODERATE	transcript	NM_001191088	protein_coding	c.964C>A	p.Pro322Thr
chr1	20487958	A	G	303	Arg1	missense_variant	MODERATE	transcript	NM_017134	protein_coding	c.898A>G	p.Thr300Ala
chr1	20620188	T	G	375	Enpp3	missense_variant&splice_region_variant	MODERATE	transcript	NM_019370	protein_coding	c.1801T>G	p.Ser601Ala
chr1	20633181	G	A	250	Enpp3	missense_variant	MODERATE	transcript	NM_019370	protein_coding	c.2422G>A	p.Val808Ile
chr1	21481952	T	G	361	Taar4	missense_variant	MODERATE	transcript	NM_175583	protein_coding	c.142A>C	p.Met48Leu
chr1	21492350	T	G	336	Taar3	missense_variant	MODERATE	transcript	NM_001009532	protein_coding	c.217A>C	p.Met73Leu
chr1	34865598	A	G	375	Fastkd3	missense_variant	MODERATE	transcript	NM_001082574	protein_coding	c.35T>C	p.Met12Thr
chr1	35004649	T	C	419	RGD1566325	missense_variant	MODERATE	transcript	NM_001346428	protein_coding	c.1093A>G	p.Lys365Glu
chr1	40451015	A	G	375	Mthfd1l	missense_variant	MODERATE	transcript	NM_001108462	protein_coding	c.257A>G	p.Asn86Ser
chr1	40513036	A	G	303	Mthfd1l	missense_variant	MODERATE	transcript	NM_001108462	protein_coding	c.1556A>G	p.Asn519Ser
chr1	40730381	G	A	315	Akap12	missense_variant	MODERATE	transcript	NM_057103	protein_coding	c.103G>A	p.Ala35Thr
chr1	40817049	A	G	339	Akap12	missense_variant	MODERATE	transcript	NM_057103	protein_coding	c.4882A>G	p.Ser1628Gly
chr1	44158995	C	T	345	Tfb1m	missense_variant	MODERATE	transcript	NM_181474	protein_coding	c.158G>A	p.Ser53Asn
chr1	44289259	T	C	363	Nox3	missense_variant	MODERATE	transcript	NM_001004216	protein_coding	c.500A>G	p.Gln167Arg
chr1	45992912	ATCTCTCTCTCTCTCTC	A	841	Tmem242	splice_acceptor_variant&splice_region_variant&3_prime_UTR_variant&intron_variant,splice_region_variant,non_coding_transcript_variant	HIGH	transcript	NM_001144860	protein_coding	c.*279-14_*280delGAGAGAGAGAGAGAGA
chr1	55678553	A	T	277	Thbs2	missense_variant	MODERATE	transcript	NM_001169138	protein_coding	c.2767T>A	p.Ser923Thr
chr1	56505881	G	A	331	Prdm9	missense_variant	MODERATE	transcript	NM_001108903	protein_coding	c.2251C>T	p.Leu751Phe
chr1	60662477	T	C	374	Vom1r16	missense_variant	MODERATE	transcript	NM_001167549	protein_coding	c.275A>G	p.Lys92Arg
chr1	61311256	G	T	408	Zfp53	missense_variant	MODERATE	transcript	NM_001107468	protein_coding	c.343G>T	p.Gly115Cys
chr1	61311335	G	A	324	Zfp53	missense_variant	MODERATE	transcript	NM_001107468	protein_coding	c.422G>A	p.Gly141Asp
chr1	63654496	G	A	394	Vom2r18-Vom2r22	missense_variant	MODERATE	transcript	NM_173318	protein_coding	c.814G>A	p.Val272Ile
chr1	65162609	T	G	327	Vom2r26	missense_variant	MODERATE	transcript	NM_001099471	protein_coding	c.210A>C	p.Lys70Asn
chr1	65276940	A	G	408	Lilrc2	missense_variant	MODERATE	transcript	NM_001100123	protein_coding	c.116T>C	p.Val39Ala
chr1	65276940	A	G	408	Lilrc2	missense_variant	MODERATE	transcript	NM_001100123	protein_coding	c.116T>C	p.Val39Ala
chr1	65326875	T	C	232	Lilrb2	missense_variant	MODERATE	transcript	NM_031713	protein_coding	c.28T>C	p.Tyr10His
chr1	65333553	G	A	200	Lilrb2	missense_variant	MODERATE	transcript	NM_031713	protein_coding	c.1564G>A	p.Gly522Ser
chr1	65907316	G	T	212	Olr1l	missense_variant	MODERATE	transcript	NM_001000538	protein_coding	c.467G>T	p.Gly156Val
chr1	67353976	A	G	291	Olr4	missense_variant	MODERATE	transcript	NM_001000111	protein_coding	c.589A>G	p.Thr197Ala
chr1	67353976	A	G	291	Olr4	missense_variant	MODERATE	transcript	NM_001000111	protein_coding	c.589A>G	p.Thr197Ala
chr1	68388471	A	G	336	Vom1r39	missense_variant	MODERATE	transcript	NM_001167551	protein_coding	c.581T>C	p.Val194Ala
chr1	69341357	G	A	553	Ppp1r12c	missense_variant	MODERATE	transcript	NM_001191946	protein_coding	c.1810G>A	p.Ala604Thr
chr1	70993964	A	G	470	Vom2r30	missense_variant	MODERATE	transcript	NM_001099467	protein_coding	c.883A>G	p.Ile295Val
chr1	73145911	T	G	383	Vom2r33	missense_variant	MODERATE	transcript	NM_001099497	protein_coding	c.1162A>C	p.Met388Leu
chr1	73183914	G	GTATA	1405	Vom2r34	frameshift_variant	HIGH	transcript	NM_001099657	protein_coding	c.869_872dupTATA	p.Val292fs
chr1	73210553	T	G	277	Vom2r35	missense_variant	MODERATE	transcript	NM_001099473	protein_coding	c.1682A>C	p.Asp561Ala
chr1	73211171	A	G	374	Vom2r35	missense_variant	MODERATE	transcript	NM_001099473	protein_coding	c.1064T>C	p.Ile355Thr
chr1	73269595	C	A	369	Vom2r36	missense_variant	MODERATE	transcript	NM_001099483	protein_coding	c.1567G>T	p.Gly523Cys
chr1	73269619	T	C	353	Vom2r36	missense_variant	MODERATE	transcript	NM_001099483	protein_coding	c.1543A>G	p.Thr515Ala
chr1	76622846	G	A	186	Rpl9	missense_variant	MODERATE	transcript	NM_001007598	protein_coding	c.410C>T	p.Ser137Phe
chr1	77556806	C	T	360	Dact3	missense_variant	MODERATE	transcript	NM_001191947	protein_coding	c.877C>T	p.Pro293Ser
chr1	77557323	T	G	303	Dact3	missense_variant	MODERATE	transcript	NM_001191947	protein_coding	c.1394T>G	p.Val465Gly
chr1	77681329	A	G	398	Ccdc8	missense_variant	MODERATE	transcript	NM_001009533	protein_coding	c.1304A>G	p.Lys435Arg
chr1	77778587	T	G	363	Cgm4	missense_variant	MODERATE	transcript	NM_012525	protein_coding	c.324T>G	p.Cys108Trp
chr1	78391090	A	G	327	Mill1	missense_variant	MODERATE	transcript	NM_001011931	protein_coding	c.583A>G	p.Met195Val
chr1	78391090	A	G	327	Mill1	missense_variant	MODERATE	transcript	NM_001011931	protein_coding	c.583A>G	p.Met195Val
chr1	78511069	A	G	351	Micb	stop_lost	HIGH	transcript	NM_001017468	protein_coding	c.521A>G	p.Ter174Trpext*?
chr1	78531894	G	A	312	Pglyrp1	missense_variant	MODERATE	transcript	NM_053373	protein_coding	c.61G>A	p.Val21Ile
chr1	79290096	G	A	265	Clptm1	missense_variant	MODERATE	transcript	NM_001106232	protein_coding	c.1823C>T	p.Ala608Val
chr1	80712932	C	G	267	Pou2f2	missense_variant	MODERATE	transcript	NM_001271204	protein_coding	c.145G>C	p.Ala49Pro
chr1	80831980	C	T	384	Erf	missense_variant	MODERATE	transcript	NM_001170335	protein_coding	c.1505G>A	p.Cys502Tyr
chr1	81058866	T	A	223	Ceacam1	missense_variant	MODERATE	transcript	NM_001033860	protein_coding	c.296A>T	p.Glu99Val
chr1	81226784	CCAT	C	1062	Ccdc97	splice_region_variant&disruptive_inframe_deletion	MODERATE	transcript	NM_001106235	protein_coding	c.47_49delATG	p.Asp17del
chr1	81687125	G	A	339	Cyp2b3	missense_variant	MODERATE	transcript	NM_173294	protein_coding	c.520G>A	p.Val174Ile
chr1	82287497	A	G	363	Cyp2a2	missense_variant	MODERATE	transcript	NM_012693	protein_coding	c.1259A>G	p.Gln420Arg
chr1	82572582	A	G	351	Numbl	missense_variant	MODERATE	transcript	NM_001033888	protein_coding	c.1405A>G	p.Thr469Ala
chr1	82600507	C	T	410	Ltbp4	missense_variant	MODERATE	transcript	NM_001170336	protein_coding	c.4786G>A	p.Val1596Ile
chr1	82601690	C	A	225	Ltbp4	missense_variant	MODERATE	transcript	NM_001170336	protein_coding	c.4472G>T	p.Gly1491Val
chr1	82697551	C	T	321	Sptbn4	missense_variant	MODERATE	transcript	NM_001100845	protein_coding	c.3208G>A	p.Ala1070Thr
chr1	82804352	G	A	467	Prx	missense_variant	MODERATE	transcript	NM_023976	protein_coding	c.1552G>A	p.Val518Met
chr1	83760348	G	A	408	Lrfn1	missense_variant	MODERATE	transcript	NM_001127694	protein_coding	c.1981G>A	p.Val661Ile
chr1	83760424	G	C	339	Lrfn1	missense_variant	MODERATE	transcript	NM_001127694	protein_coding	c.2057G>C	p.Arg686Pro
chr1	83760432	T	G	390	Lrfn1	missense_variant	MODERATE	transcript	NM_001127694	protein_coding	c.2065T>G	p.Ser689Ala
chr1	84023859	G	A	307	Fbxo17	missense_variant	MODERATE	transcript	NM_001013064	protein_coding	c.703G>A	p.Val235Ile
chr1	84023859	G	A	307	Fbxo17	missense_variant	MODERATE	transcript	NM_001013064	protein_coding	c.703G>A	p.Val235Ile
chr1	84039719	GGTAA	G	1227	Sars2	splice_donor_variant&splice_region_variant&intron_variant	HIGH	transcript	NM_001106240	protein_coding	c.1347+1_1347+4delGTAA
chr1	84048792	G	C	441	Nfkbib	missense_variant	MODERATE	transcript	NM_030867	protein_coding	c.422C>G	p.Thr141Arg
chr1	84085816	A	G	363	Rinl	missense_variant	MODERATE	transcript	NM_001106241	protein_coding	c.1073A>G	p.Asp358Gly
chr1	84703392	C	T	310	Sipa1l3	missense_variant	MODERATE	transcript	NM_001371098	protein_coding	c.94G>A	p.Gly32Arg
chr1	84703392	C	T	310	Sipa1l3	missense_variant	MODERATE	transcript	NM_001371098	protein_coding	c.94G>A	p.Gly32Arg
chr1	85843688	C	T	300	Zbtb32	missense_variant	MODERATE	transcript	NM_001109517	protein_coding	c.512G>A	p.Gly171Glu
chr1	86002269	A	G	210	Sbsn	missense_variant,intron_variant	MODERATE	transcript	NM_001198590	protein_coding	c.682A>G	p.Thr228Ala
chr1	86270596	T	C	372	Fxyd5	missense_variant&splice_region_variant	MODERATE	transcript	NM_001270688	protein_coding	c.415A>G	p.Asn139Asp
chr1	86376346	C	A	441	Gramd1a	missense_variant	MODERATE	transcript	NM_001014160	protein_coding	c.839G>T	p.Ser280Ile
chr1	87760478	C	T	315	Cebpa	missense_variant	MODERATE	transcript	NM_001287577	protein_coding	c.838C>T	p.Pro280Ser
chr1	87760478	C	T	315	Cebpa	missense_variant	MODERATE	transcript	NM_001287577	protein_coding	c.838C>T	p.Pro280Ser
chr1	88067954	G	A	503	Cep89	missense_variant	MODERATE	transcript	NM_001127599	protein_coding	c.401G>A	p.Ser134Asn
chr1	93267531	T	C	386	Vom2r37	missense_variant	MODERATE	transcript	NM_001099487	protein_coding	c.182T>C	p.Val61Ala
chr1	93318016	G	C	275	Vom2r37	missense_variant	MODERATE	transcript	NM_001099487	protein_coding	c.1701G>C	p.Arg567Ser
chr1	93318258	C	T	271	Vom2r37	missense_variant	MODERATE	transcript	NM_001099487	protein_coding	c.1943C>T	p.Thr648Ile
chr1	93318270	T	G	272	Vom2r37	missense_variant	MODERATE	transcript	NM_001099487	protein_coding	c.1955T>G	p.Leu652Arg
chr1	93768630	A	G	372	Siglec5	missense_variant	MODERATE	transcript	NM_001106249	protein_coding	c.170A>G	p.Gln57Arg
chr1	93768632	G	A	367	Siglec5	missense_variant	MODERATE	transcript	NM_001106249	protein_coding	c.172G>A	p.Asp58Asn
chr1	98185449	G	A	408	Mrgprx2l	stop_gained	HIGH	transcript	NM_001002285	protein_coding	c.937C>T	p.Gln313*
chr1	98515400	C	T	432	Zdhhc13	missense_variant	MODERATE	transcript	NM_001039037	protein_coding	c.1327C>T	p.His443Tyr
chr1	117944085	C	G	434	Fan1	missense_variant	MODERATE	transcript	NM_001191633	protein_coding	c.342G>C	p.Gln114His
chr1	120866893	C	G	369	Mef2a	missense_variant	MODERATE	transcript	NM_001014035	protein_coding	c.790G>C	p.Val264Leu
chr1	129478077	TCCGACATTAGCTCCG	T	565	Akap13	disruptive_inframe_deletion	MODERATE	transcript	NM_001106271	protein_coding	c.1500_1514delCATTAGCTCCGCCGA	p.Asp500_Ala504del
chr1	129479581	A	G	291	Akap13	missense_variant	MODERATE	transcript	NM_001106271	protein_coding	c.2999A>G	p.Lys1000Arg
chr1	140277130	G	T	362	Olr27	missense_variant	MODERATE	transcript	NM_001000936	protein_coding	c.490C>A	p.Leu164Met
chr1	140277193	A	C	346	Olr27	missense_variant	MODERATE	transcript	NM_001000936	protein_coding	c.427T>G	p.Leu143Val
chr1	144101550	G	GTA	1246	Picalm	splice_donor_variant&intron_variant	HIGH	transcript	NM_053554	protein_coding	c.893+1_893+2insTA
chr1	144417783	G	GGCCGCGACTTCCCGAGCC	839	Crebzf	conservative_inframe_insertion,non_coding_transcript_exon_variant	MODERATE	transcript	NM_001271791	protein_coding	c.46_63dupTTCCCGAGCCGCCGCGAC	p.Phe16_Asp21dup
chr1	146907639	A	G	296	Ddias	missense_variant	MODERATE	transcript	NM_001126294	protein_coding	c.1679T>C	p.Leu560Pro
chr1	152487768	G	C	369	B3gnt6	missense_variant	MODERATE	transcript	NM_001106211	protein_coding	c.895C>G	p.Leu299Val
chr1	152487854	G	A	328	B3gnt6	missense_variant	MODERATE	transcript	NM_001106211	protein_coding	c.809C>T	p.Ala270Val
chr1	152487854	G	A	328	B3gnt6	missense_variant	MODERATE	transcript	NM_001106211	protein_coding	c.809C>T	p.Ala270Val
chr1	152487952	C	G	295	B3gnt6	missense_variant	MODERATE	transcript	NM_001106211	protein_coding	c.711G>C	p.Glu237Asp
chr1	152487977	C	T	404	B3gnt6	missense_variant	MODERATE	transcript	NM_001106211	protein_coding	c.686G>A	p.Arg229His
chr1	152488125	C	T	265	B3gnt6	missense_variant	MODERATE	transcript	NM_001106211	protein_coding	c.538G>A	p.Val180Met
chr1	152488125	C	T	265	B3gnt6	missense_variant	MODERATE	transcript	NM_001106211	protein_coding	c.538G>A	p.Val180Met
chr1	152488232	T	C	326	B3gnt6	missense_variant	MODERATE	transcript	NM_001106211	protein_coding	c.431A>G	p.Gln144Arg
chr1	154089913	G	A	291	Olr37	missense_variant	MODERATE	transcript	NM_001000504	protein_coding	c.695G>A	p.Arg232Gln
chr1	156219620	A	G	277	Folr1	missense_variant	MODERATE	transcript	NM_133527	protein_coding	c.722T>C	p.Leu241Pro
chr1	156867210	C	A	279	Olr39	missense_variant	MODERATE	transcript	NM_001000128	protein_coding	c.170G>T	p.Arg57Leu
chr1	156939335	G	A	199	Olr41	missense_variant	MODERATE	transcript	NM_001000126	protein_coding	c.268G>A	p.Ala90Thr
chr1	157396308	T	C	315	Olr67	missense_variant	MODERATE	transcript	NM_001001279	protein_coding	c.530T>C	p.Leu177Ser
chr1	157396569	C	T	458	Olr67	missense_variant	MODERATE	transcript	NM_001001279	protein_coding	c.791C>T	p.Ala264Val
chr1	157415257	C	CA	902	Olr68	frameshift_variant	HIGH	transcript	NM_001000133	protein_coding	c.47dupA	p.His16fs
chr1	157572429	A	G	395	Olr81	missense_variant	MODERATE	transcript	NM_001001271	protein_coding	c.425A>G	p.His142Arg
chr1	157587697	G	T	470	Olr82	missense_variant	MODERATE	transcript	NM_001001282	protein_coding	c.639C>A	p.Phe213Leu
chr1	157605555	T	G	226	Olr83	missense_variant	MODERATE	transcript	NM_001000136	protein_coding	c.379T>G	p.Leu127Val
chr1	157682397	C	A	322	Olr88	missense_variant	MODERATE	transcript	NM_001000746	protein_coding	c.525C>A	p.His175Gln
chr1	157748461	A	ATT	1025	Olr94	frameshift_variant	HIGH	transcript	NM_001001023	protein_coding	c.960_961dupAA	p.Ile321fs
chr1	157749019	A	G	456	Olr94	missense_variant	MODERATE	transcript	NM_001001023	protein_coding	c.404T>C	p.Ile135Thr
chr1	157749019	A	G	456	Olr94	missense_variant	MODERATE	transcript	NM_001001023	protein_coding	c.404T>C	p.Ile135Thr
chr1	157798551	A	T	318	Olr98	missense_variant	MODERATE	transcript	NM_001000143	protein_coding	c.790A>T	p.Ile264Phe
chr1	157980979	G	C	276	Olr113	missense_variant	MODERATE	transcript	NM_001000151	protein_coding	c.394C>G	p.Leu132Val
chr1	158073687	C	A	360	Olr119	missense_variant	MODERATE	transcript	NM_001000153	protein_coding	c.15G>T	p.Trp5Cys
chr1	158097791	T	C	366	Olr121	missense_variant	MODERATE	transcript	NM_001000155	protein_coding	c.423A>G	p.Ile141Met
chr1	158109200	T	C	382	Olr122	missense_variant	MODERATE	transcript	NM_001000156	protein_coding	c.712T>C	p.Phe238Leu
chr1	158183577	A	G	296	Olr127	missense_variant	MODERATE	transcript	NM_001001026	protein_coding	c.359T>C	p.Met120Thr
chr1	158309121	C	T	246	Olr129	missense_variant	MODERATE	transcript	NM_001001027	protein_coding	c.463G>A	p.Val155Met
chr1	158309121	C	T	246	Olr129	missense_variant	MODERATE	transcript	NM_001001027	protein_coding	c.463G>A	p.Val155Met
chr1	158309121	C	T	246	Olr129	missense_variant	MODERATE	transcript	NM_001001027	protein_coding	c.463G>A	p.Val155Met
chr1	158309121	C	T	246	Olr129	missense_variant	MODERATE	transcript	NM_001001027	protein_coding	c.463G>A	p.Val155Met
chr1	158317571	C	T	191	Olr130	missense_variant	MODERATE	transcript	NM_001001272	protein_coding	c.581G>A	p.Arg194Gln
chr1	158317571	C	T	191	Olr130	missense_variant	MODERATE	transcript	NM_001001272	protein_coding	c.581G>A	p.Arg194Gln
chr1	158317649	T	C	294	Olr130	missense_variant	MODERATE	transcript	NM_001001272	protein_coding	c.503A>G	p.His168Arg
chr1	158389686	T	TCCAGA	1594	Olr135	frameshift_variant	HIGH	transcript	NM_001001288	protein_coding	c.545_546insCAGAC	p.Asp183fs
chr1	158972330	T	C	359	Olr163	missense_variant	MODERATE	transcript	NM_001000171	protein_coding	c.329T>C	p.Met110Thr
chr1	159075403	C	A	348	Olr167	missense_variant	MODERATE	transcript	NM_001000173	protein_coding	c.588G>T	p.Glu196Asp
chr1	159361203	T	C	267	Olr180	missense_variant	MODERATE	transcript	NM_001000180	protein_coding	c.178A>G	p.Ser60Gly
chr1	159361295	G	A	291	Olr180	missense_variant	MODERATE	transcript	NM_001000180	protein_coding	c.86C>T	p.Ala29Val
chr1	159429561	C	A	258	Olr186	missense_variant	MODERATE	transcript	NM_001001031	protein_coding	c.179C>A	p.Pro60His
chr1	159429665	A	G	332	Olr186	missense_variant	MODERATE	transcript	NM_001001031	protein_coding	c.283A>G	p.Thr95Ala
chr1	159429665	A	G	332	Olr186	missense_variant	MODERATE	transcript	NM_001001031	protein_coding	c.283A>G	p.Thr95Ala
chr1	159462169	A	G	249	Olr189	missense_variant	MODERATE	transcript	NM_001000184	protein_coding	c.283A>G	p.Thr95Ala
chr1	159462169	A	G	249	Olr189	missense_variant	MODERATE	transcript	NM_001000184	protein_coding	c.283A>G	p.Thr95Ala
chr1	159462262	G	A	253	Olr189	missense_variant	MODERATE	transcript	NM_001000184	protein_coding	c.376G>A	p.Val126Ile
chr1	159515148	G	A	455	Olr193	missense_variant	MODERATE	transcript	NM_001000186	protein_coding	c.407C>T	p.Pro136Leu
chr1	159636427	A	G	277	Olr199	missense_variant	MODERATE	transcript	NM_001001034	protein_coding	c.773A>G	p.Tyr258Cys
chr1	159657473	G	A	196	Olr200	missense_variant	MODERATE	transcript	NM_001000189	protein_coding	c.163G>A	p.Val55Ile
chr1	159658085	C	A	300	Olr200	missense_variant	MODERATE	transcript	NM_001000189	protein_coding	c.775C>A	p.Pro259Thr
chr1	161736106	T	C	267	Olr235	missense_variant	MODERATE	transcript	NM_001000209	protein_coding	c.412T>C	p.Ser138Pro
chr1	161736282	T	A	300	Olr235	missense_variant	MODERATE	transcript	NM_001000209	protein_coding	c.588T>A	p.Asp196Glu
chr1	161760245	A	G	396	Olr239	missense_variant	MODERATE	transcript	NM_001000211	protein_coding	c.203T>C	p.Phe68Ser
chr1	162544428	T	C	360	Olr276	missense_variant	MODERATE	transcript	NM_001000227	protein_coding	c.76T>C	p.Phe26Leu
chr1	162544986	A	C	378	Olr276	missense_variant	MODERATE	transcript	NM_001000227	protein_coding	c.634A>C	p.Ile212Leu
chr1	162544992	A	G	378	Olr276	missense_variant	MODERATE	transcript	NM_001000227	protein_coding	c.640A>G	p.Met214Val
chr1	162857000	GC	G	565	Olr282	frameshift_variant	HIGH	transcript	NM_001000224	protein_coding	c.876delG	p.Leu293fs
chr1	173989744	T	C	315	Acsm1	missense_variant	MODERATE	transcript	NM_001108502	protein_coding	c.88T>C	p.Trp30Arg
chr1	173994797	G	A	336	Acsm1	missense_variant	MODERATE	transcript	NM_001108502	protein_coding	c.301G>A	p.Val101Ile
chr1	174516655	A	G	375	Zp2	missense_variant	MODERATE	transcript	NM_031150	protein_coding	c.1433T>C	p.Val478Ala
chr1	174708609	C	T	315	Abca15	missense_variant	MODERATE	transcript	NM_001106293	protein_coding	c.680C>T	p.Ala227Val
chr1	176658000	T	C	418	Ndufab1	missense_variant	MODERATE	transcript	NM_001106294	protein_coding	c.73A>G	p.Thr25Ala
chr1	177683421	GAGCAGC	G	896	Tnrc6a	disruptive_inframe_deletion	MODERATE	transcript	NM_001107549	protein_coding	c.299_304delAGCAGC	p.Gln100_Gln101del
chr1	177815059	CTGT	C	1021	Arhgap17	disruptive_inframe_deletion	MODERATE	transcript	NM_001270692	protein_coding	c.2091_2093delACA	p.Gln698del
chr1	180138009	C	T	398	Il4r	missense_variant	MODERATE	transcript	NM_133380	protein_coding	c.1355C>T	p.Thr452Met
chr1	180224319	G	A	324	Gtf3c1	missense_variant	MODERATE	transcript	NM_133541	protein_coding	c.3545C>T	p.Ala1182Val
chr1	180379255	C	T	422	Katnip	missense_variant	MODERATE	transcript	NM_001134574	protein_coding	c.557C>T	p.Pro186Leu
chr1	181297168	A	C	422	Coro1a	missense_variant	MODERATE	transcript	NM_130411	protein_coding	c.686T>G	p.Val229Gly
chr1	181719561	C	A	322	Qprt	missense_variant	MODERATE	transcript	NM_001009646	protein_coding	c.97G>T	p.Ala33Ser
chr1	181834163	T	C	443	Septin1	missense_variant	MODERATE	transcript	NM_001012460	protein_coding	c.574A>G	p.Lys192Glu
chr1	182602255	T	C	375	Pycard	missense_variant	MODERATE	transcript	NM_172322	protein_coding	c.289A>G	p.Thr97Ala
chr1	182668966	C	A	355	Itgam	missense_variant	MODERATE	transcript	NM_012711	protein_coding	c.277C>A	p.Leu93Met
chr1	183103275	G	A	469	Bag3	missense_variant	MODERATE	transcript	NM_001011936	protein_coding	c.137G>A	p.Ser46Asn
chr1	187810701	G	T	438	Ctbp2	missense_variant	MODERATE	transcript	NM_053335	protein_coding	c.1104C>A	p.His368Gln
chr1	188390410	G	C	336	Tex36	missense_variant	MODERATE	transcript	NM_001024288	protein_coding	c.401C>G	p.Ala134Gly
chr1	188390410	G	C	336	Tex36	missense_variant	MODERATE	transcript	NM_001024288	protein_coding	c.401C>G	p.Ala134Gly
chr1	188512677	G	A	274	Bccip	missense_variant	MODERATE	transcript	NM_001108505	protein_coding	c.115G>A	p.Asp39Asn
chr1	193655766	A	G	337	Mapk1ip1	missense_variant	MODERATE	transcript	NM_001122782	protein_coding	c.385T>C	p.Tyr129His
chr1	195029869	G	A	336	Scart1	missense_variant	MODERATE	transcript	NM_001106312	protein_coding	c.2335G>A	p.Val779Ile
chr1	195363236	G	A	354	Olr300	missense_variant	MODERATE	transcript	NM_001000237	protein_coding	c.256G>A	p.Val86Met
chr1	195363560	A	G	336	Olr300	missense_variant	MODERATE	transcript	NM_001000237	protein_coding	c.580A>G	p.Asn194Asp
chr1	195394118	G	A	396	Olr302	missense_variant	MODERATE	transcript	NM_001000238	protein_coding	c.634G>A	p.Val212Ile
chr1	195394410	C	T	330	Olr302	missense_variant	MODERATE	transcript	NM_001000238	protein_coding	c.926C>T	p.Ser309Phe
chr1	195611481	G	A	368	Olr308	missense_variant	MODERATE	transcript	NM_001000955	protein_coding	c.706G>A	p.Glu236Lys
chr1	197446697	C	CAAGCCCTGCTGCTGTCAATCCAGCTGCTGT	1424	LOC685544	disruptive_inframe_insertion	MODERATE	transcript	NM_001109474	protein_coding	c.590_591insATCCAGCTGCTGTAAGCCCTGCTGCTGTCA	p.Gln197_Ser198insSerSerCysCysLysProCysCysCysGln
chr1	199021077	C	T	297	Dhcr7	missense_variant	MODERATE	transcript	NM_022389	protein_coding	c.35C>T	p.Ala12Val
chr1	199022367	G	A	386	Dhcr7	missense_variant	MODERATE	transcript	NM_022389	protein_coding	c.224G>A	p.Arg75His
chr1	200370019	T	C	598	Smim38	missense_variant	MODERATE	transcript	NM_145088	protein_coding	c.59A>G	p.Glu20Gly
chr1	200654882	C	T	419	Gal	missense_variant	MODERATE	transcript	NM_033237	protein_coding	c.78G>A	p.Met26Ile
chr1	201156671	C	T	375	Aldh3b1	missense_variant	MODERATE	transcript	NM_001006998	protein_coding	c.79G>A	p.Ala27Thr
chr1	201156671	C	T	375	Aldh3b1	missense_variant	MODERATE	transcript	NM_001006998	protein_coding	c.79G>A	p.Ala27Thr
chr1	201451712	G	A	434	Rps6kb2	missense_variant	MODERATE	transcript	NM_001010962	protein_coding	c.1333C>T	p.Pro445Ser
chr1	201478230	T	C	379	Tbc1d10c	missense_variant	MODERATE	transcript	NM_001081980	protein_coding	c.874A>G	p.Met292Val
chr1	202223566	C	T	327	Dpp3	missense_variant	MODERATE	transcript	NM_053748	protein_coding	c.374G>A	p.Arg125His
chr1	203799246	C	G	370	Nrxn2	missense_variant	MODERATE	transcript	NM_053846	protein_coding	c.2646C>G	p.Ile882Met
chr1	205634164	G	A	303	Wdr74	missense_variant	MODERATE	transcript	NM_001109569	protein_coding	c.524G>A	p.Arg175Gln
chr1	205660505	G	A	322	Nxf1	missense_variant	MODERATE	transcript	NM_021579	protein_coding	c.227G>A	p.Ser76Asn
chr1	205670329	G	A	384	Tmem179b	stop_gained	HIGH	transcript	NM_001109572	protein_coding	c.511C>T	p.Gln171*
chr1	205670329	G	A	384	Tmem179b	stop_gained	HIGH	transcript	NM_001109572	protein_coding	c.511C>T	p.Gln171*
chr1	205773963	C	T	196	Uqcc3	missense_variant	MODERATE	transcript	NM_001168661	protein_coding	c.256G>A	p.Gly86Ser
chr1	205898754	C	A	262	Ahnak	missense_variant	MODERATE	transcript	NM_001191951	protein_coding	c.3979C>A	p.Leu1327Met
chr1	206527329	T	TCTCCGCTCCTGCTCCCTCCGCTCCTGCTCC	1298	Incenp	disruptive_inframe_insertion	MODERATE	transcript	NM_001106335	protein_coding	c.2117_2118insGGAGCAGGAGCGGAGGGAGCAGGAGCGGAG	p.Arg706_Glu707insGluGlnGluArgArgGluGlnGluArgArg
chr1	207508040	G	A	419	Tmem132a	missense_variant	MODERATE	transcript	NM_178021	protein_coding	c.2351C>T	p.Ala784Val
chr1	207982972	A	AG	839	Ms4a7	frameshift_variant	HIGH	transcript	NM_001106338	protein_coding	c.4dupC	p.Leu2fs
chr1	208145960	A	G	382	Ms4a4c	missense_variant	MODERATE	transcript	NM_001106339	protein_coding	c.594A>G	p.Ile198Met
chr1	208998179	G	T	350	Olr322	missense_variant	MODERATE	transcript	NM_001000762	protein_coding	c.57C>A	p.His19Gln
chr1	209835176	G	A	348	Glyatl2	missense_variant	MODERATE	transcript	NM_134330	protein_coding	c.280G>A	p.Val94Ile
chr1	210043137	T	A	410	Olr340	missense_variant	MODERATE	transcript	NM_001000253	protein_coding	c.386T>A	p.Leu129His
chr1	210091708	T	A	386	Olr343	missense_variant	MODERATE	transcript	NM_001000254	protein_coding	c.10A>T	p.Ser4Cys
chr1	210177201	C	A	354	Olr348	missense_variant	MODERATE	transcript	NM_001000757	protein_coding	c.486C>A	p.Phe162Leu
chr1	210298337	T	A	360	Olr352	missense_variant	MODERATE	transcript	NM_001000256	protein_coding	c.271T>A	p.Ser91Thr
chr1	210298337	T	A	360	Olr352	missense_variant	MODERATE	transcript	NM_001000256	protein_coding	c.271T>A	p.Ser91Thr
chr1	210344016	T	C	453	Olr357	missense_variant	MODERATE	transcript	NM_001000257	protein_coding	c.361T>C	p.Cys121Arg
chr1	210399786	T	C	307	Olr360	missense_variant	MODERATE	transcript	NM_001000755	protein_coding	c.385A>G	p.Thr129Ala
chr1	210550638	C	T	384	Olr363	missense_variant	MODERATE	transcript	NM_001000754	protein_coding	c.230C>T	p.Ala77Val
chr1	210550836	T	G	396	Olr363	missense_variant	MODERATE	transcript	NM_001000754	protein_coding	c.428T>G	p.Val143Gly
chr1	210658519	G	A	491	Olr367	missense_variant	MODERATE	transcript	NM_001001047	protein_coding	c.16G>A	p.Glu6Lys
chr1	210658800	G	A	303	Olr367	missense_variant	MODERATE	transcript	NM_001001047	protein_coding	c.297G>A	p.Met99Ile
chr1	210658924	G	C	494	Olr367	missense_variant	MODERATE	transcript	NM_001001047	protein_coding	c.421G>C	p.Val141Leu
chr1	210862172	C	T	386	Olr374	missense_variant	MODERATE	transcript	NM_001001289	protein_coding	c.809C>T	p.Pro270Leu
chr1	210862172	C	T	386	Olr374	missense_variant	MODERATE	transcript	NM_001001289	protein_coding	c.809C>T	p.Pro270Leu
chr1	210914453	TG	T	1559	Olr376	frameshift_variant	HIGH	transcript	NM_001000260	protein_coding	c.463delG	p.Val155fs
chr1	210914464	C	T	354	Olr376	missense_variant	MODERATE	transcript	NM_001000260	protein_coding	c.473C>T	p.Thr158Ile
chr1	210914647	T	C	391	Olr376	missense_variant	MODERATE	transcript	NM_001000260	protein_coding	c.656T>C	p.Val219Ala
chr1	210971415	A	G	398	Olr380	missense_variant	MODERATE	transcript	NM_001001277	protein_coding	c.737T>C	p.Val246Ala
chr1	210971415	A	G	398	Olr380	missense_variant	MODERATE	transcript	NM_001001277	protein_coding	c.737T>C	p.Val246Ala
chr1	210971478	C	A	353	Olr380	missense_variant	MODERATE	transcript	NM_001001277	protein_coding	c.674G>T	p.Arg225Leu
chr1	213247895	A	C	384	Cep78	missense_variant	MODERATE	transcript	NM_021741	protein_coding	c.1894T>G	p.Ser632Ala
chr1	213249096	C	T	372	Cep78	missense_variant&splice_region_variant	MODERATE	transcript	NM_021741	protein_coding	c.1807G>A	p.Gly603Ser
chr1	213264304	A	G	327	Cep78	missense_variant	MODERATE	transcript	NM_021741	protein_coding	c.1007T>C	p.Leu336Pro
chr1	218228059	T	G	322	Aldh1a7	missense_variant	MODERATE	transcript	NM_017272	protein_coding	c.302A>C	p.Glu101Ala
chr1	221501745	AGCAGCC	A	951	Apba1	conservative_inframe_deletion	MODERATE	transcript	NM_031779	protein_coding	c.121_126delCAGCCG	p.Gln41_Pro42del
chr1	221744254	C	T	363	Tjp2	missense_variant	MODERATE	transcript	NM_053773	protein_coding	c.767G>A	p.Arg256His
chr1	221891001	T	C	279	Fxn	missense_variant	MODERATE	transcript	NM_001191952	protein_coding	c.271A>G	p.Thr91Ala
chr1	221891001	T	C	279	Fxn	missense_variant	MODERATE	transcript	NM_001191952	protein_coding	c.271A>G	p.Thr91Ala
chr1	221897421	A	G	315	Fxn	missense_variant	MODERATE	transcript	NM_001191952	protein_coding	c.98T>C	p.Ile33Thr
chr1	223249386	A	G	310	Dmrt3	missense_variant	MODERATE	transcript	NM_001106358	protein_coding	c.388A>G	p.Thr130Ala
chr1	231739077	T	A	419	Stambpl1	missense_variant	MODERATE	transcript	NM_001115048	protein_coding	c.909T>A	p.His303Gln
chr1	233823931	T	A	408	Ankrd1	missense_variant	MODERATE	transcript	NM_013220	protein_coding	c.49A>T	p.Asn17Tyr
chr1	243794993	G	A	307	Slf2	missense_variant	MODERATE	transcript	NM_001134612	protein_coding	c.1633G>A	p.Ala545Thr
chr1	243941820	C	A	458	Kazald1	missense_variant	MODERATE	transcript	NM_001033064	protein_coding	c.529C>A	p.Gln177Lys
chr1	247099462	C	G	488	Sorcs3	missense_variant	MODERATE	transcript	NM_001106367	protein_coding	c.55C>G	p.Arg19Gly
chr1	247099913	T	G	383	Sorcs3	missense_variant	MODERATE	transcript	NM_001106367	protein_coding	c.506T>G	p.Leu169Arg
chr2	28474048	C	G	440	Gfm2-Enc1	missense_variant,intron_variant	MODERATE	transcript	NM_001100665	protein_coding	c.1361C>G	p.Ala454Gly
chr2	29295921	G	T	316	Arhgef28	missense_variant	MODERATE	transcript	NM_001108542	protein_coding	c.4741C>A	p.Pro1581Thr
chr2	29336867	C	T	453	Arhgef28	missense_variant	MODERATE	transcript	NM_001108542	protein_coding	c.2167G>A	p.Val723Ile
chr2	76269263	T	A	286	Myo10	missense_variant	MODERATE	transcript	NM_001107657	protein_coding	c.1534T>A	p.Leu512Met
chr2	91612891	C	T	401	Pmp2	missense_variant	MODERATE	transcript	NM_001109514	protein_coding	c.257C>T	p.Thr86Met
chr2	107520347	TGAGGAG	T	551	LOC499584	conservative_inframe_deletion	MODERATE	transcript	NM_001047948	protein_coding	c.121_126delGAGGAG	p.Glu41_Glu42del
chr2	107542823	C	T	458	LOC499584	missense_variant	MODERATE	transcript	NM_001047948	protein_coding	c.635C>T	p.Ser212Leu
chr2	110268946	T	A	396	Ghsr	missense_variant	MODERATE	transcript	NM_032075	protein_coding	c.458T>A	p.Val153Glu
chr2	110268946	T	A	396	Ghsr	missense_variant	MODERATE	transcript	NM_032075	protein_coding	c.458T>A	p.Val153Glu
chr2	111620680	G	GGAA	1816	Slc2a2	disruptive_inframe_insertion	MODERATE	transcript	NM_012879	protein_coding	c.246_248dupAGA	p.Glu83dup
chr2	135723553	C	T	398	Maml3	missense_variant	MODERATE	transcript	NM_001107675	protein_coding	c.2497G>A	p.Ala833Thr
chr2	135730708	TTGC	T	606	Maml3	disruptive_inframe_deletion	MODERATE	transcript	NM_001107675	protein_coding	c.2343_2345delGCA	p.Gln782del
chr2	139236170	G	A	443	Ccna1	missense_variant	MODERATE	transcript	NM_001011949	protein_coding	c.782C>T	p.Pro261Leu
chr2	142647086	G	A	316	Tsc22d2	start_lost	HIGH	transcript	NM_001191960	protein_coding	c.3G>A	p.Met1?
chr2	144174026	G	T	456	Aadac	missense_variant	MODERATE	transcript	NM_020538	protein_coding	c.912G>T	p.Leu304Phe
chr2	178148303	A	C	313	Ivl	missense_variant	MODERATE	transcript	NM_022195	protein_coding	c.798T>G	p.His266Gln
chr2	178432159	T	TCCCTGGCCCTGG	1531	Kprp	disruptive_inframe_insertion	MODERATE	transcript	NM_001002290	protein_coding	c.525_536dupCCAGGGCCAGGG	p.Gly179_Ser180insGlnGlyGlnGly
chr2	178462467	A	G	265	Lce1l	missense_variant	MODERATE	transcript	NM_001109493	protein_coding	c.250T>C	p.Phe84Leu
chr2	178637862	C	T	282	Lce1m	missense_variant	MODERATE	transcript	NM_001109500	protein_coding	c.407G>A	p.Gly136Asp
chr2	178637971	T	C	372	Lce1m	missense_variant	MODERATE	transcript	NM_001109500	protein_coding	c.298A>G	p.Ser100Gly
chr2	182069450	G	A	312	Tdrkh	missense_variant	MODERATE	transcript	NM_001014038	protein_coding	c.1489G>A	p.Glu497Lys
chr2	182082106	G	C	339	mrpl9	missense_variant	MODERATE	transcript	NM_001007696	protein_coding	c.52G>C	p.Ala18Pro
chr2	182109727	C	G	444	Riiad1	missense_variant	MODERATE	transcript	NM_001144957	protein_coding	c.25G>C	p.Val9Leu
chr2	182835211	G	A	419	Prune1	missense_variant	MODERATE	transcript	NM_001007697	protein_coding	c.913C>T	p.His305Tyr
chr2	183241326	T	C	300	Adamtsl4	missense_variant	MODERATE	transcript	NM_001034012	protein_coding	c.1247A>G	p.His416Arg
chr2	183244393	A	G	262	Adamtsl4	missense_variant	MODERATE	transcript	NM_001034012	protein_coding	c.8T>C	p.Leu3Pro
chr2	183306034	C	G	339	Tars2	missense_variant	MODERATE	transcript	NM_001014040	protein_coding	c.427G>C	p.Val143Leu
chr2	184180416	C	G	312	Pex11b	missense_variant	MODERATE	transcript	NM_001025684	protein_coding	c.692C>G	p.Pro231Arg
chr2	184184949	G	A	252	Itga10	missense_variant&splice_region_variant	MODERATE	transcript	NM_001107699	protein_coding	c.275G>A	p.Gly92Asp
chr2	184235662	A	G	304	Pias3	missense_variant	MODERATE	transcript	NM_031784	protein_coding	c.271A>G	p.Ser91Gly
chr2	184235662	A	G	304	Pias3	missense_variant	MODERATE	transcript	NM_031784	protein_coding	c.271A>G	p.Ser91Gly
chr2	184243055	T	G	410	Nudt17	missense_variant	MODERATE	transcript	NM_001109340	protein_coding	c.395A>C	p.Glu132Ala
chr2	184491323	C	A	402	Gja8	missense_variant	MODERATE	transcript	NM_153465	protein_coding	c.1057G>T	p.Val353Leu
chr2	184957477	T	C	365	Olr390	missense_variant	MODERATE	transcript	NM_001000558	protein_coding	c.490A>G	p.Thr164Ala
chr2	185296149	G	T	265	Pde4dip	missense_variant	MODERATE	transcript	NM_022382	protein_coding	c.6830C>A	p.Thr2277Lys
chr2	185296186	G	C	253	Pde4dip	missense_variant	MODERATE	transcript	NM_022382	protein_coding	c.6793C>G	p.Gln2265Glu
chr2	185307959	T	G	279	Pde4dip	missense_variant	MODERATE	transcript	NM_022382	protein_coding	c.5259A>C	p.Glu1753Asp
chr2	190655357	C	A	431	Dennd2c	missense_variant	MODERATE	transcript	NM_001191569	protein_coding	c.1162C>A	p.Leu388Ile
chr2	194921978	T	C	348	Slc16a4	missense_variant	MODERATE	transcript	NM_001013913	protein_coding	c.857T>C	p.Phe286Ser
chr2	194922026	G	A	327	Slc16a4	missense_variant	MODERATE	transcript	NM_001013913	protein_coding	c.905G>A	p.Arg302Lys
chr2	195545057	T	C	291	Gstm6l	missense_variant&splice_region_variant	MODERATE	transcript	NM_001106464	protein_coding	c.466A>G	p.Thr156Ala
chr2	195548546	C	A	303	Gstm6l	missense_variant	MODERATE	transcript	NM_001106464	protein_coding	c.161G>T	p.Gly54Val
chr2	195607756	T	G	360	Gstm3l	missense_variant	MODERATE	transcript	NM_020540	protein_coding	c.604A>C	p.Ser202Arg
chr2	196529717	T	C	408	Fndc7-Mir6314	missense_variant,non_coding_transcript_exon_variant	MODERATE	transcript	NM_001107717	protein_coding	c.271A>G	p.Ile91Val
chr2	196529717	T	C	408	Fndc7-Mir6314	missense_variant,non_coding_transcript_exon_variant	MODERATE	transcript	NM_001107717	protein_coding	c.271A>G	p.Ile91Val
chr2	206938063	C	T	300	Dpyd	missense_variant	MODERATE	transcript	NM_031027	protein_coding	c.1069C>T	p.Arg357Cys
chr2	209582830	C	T	323	Slc44a3	missense_variant	MODERATE	transcript	NM_001013914	protein_coding	c.1195G>A	p.Val399Met
chr2	209828326	G	A	422	F3	missense_variant&splice_region_variant	MODERATE	transcript	NM_013057	protein_coding	c.89G>A	p.Gly30Asp
chr2	216007566	C	CT	1370	Larp7	splice_acceptor_variant&intron_variant	HIGH	transcript	NM_001044290	protein_coding	c.289-2_289-1insA
chr2	217829063	G	C	265	Enpep	missense_variant	MODERATE	transcript	NM_022251	protein_coding	c.918C>G	p.Asn306Lys
chr2	218451786	G	A	244	Pla2g12a	missense_variant	MODERATE	transcript	NM_001108565	protein_coding	c.308G>A	p.Arg103Gln
chr2	224565187	C	T	291	Bank1	missense_variant	MODERATE	transcript	NM_001047918	protein_coding	c.1933G>A	p.Gly645Ser
chr2	224574442	T	TTCCTCC	1091	Bank1	disruptive_inframe_insertion	MODERATE	transcript	NM_001047918	protein_coding	c.1713_1718dupGGAGGA	p.Glu572_Glu573dup
chr2	242843339	C	T	458	Msh4	missense_variant	MODERATE	transcript	NM_001106477	protein_coding	c.8G>A	p.Arg3Lys
chr2	242843339	C	T	458	Msh4	missense_variant	MODERATE	transcript	NM_001106477	protein_coding	c.8G>A	p.Arg3Lys
chr3	13745254	T	TTGC	1279	Ier5l	disruptive_inframe_insertion	MODERATE	transcript	NM_001025041	protein_coding	c.195_197dupGCA	p.Gln66dup
chr3	14246187	C	T	372	Tor1b	missense_variant	MODERATE	transcript	NM_001039197	protein_coding	c.503C>T	p.Ala168Val
chr3	15165286	G	C	398	Lamc3	missense_variant	MODERATE	transcript	NM_001107830	protein_coding	c.13G>C	p.Gly5Arg
chr3	15199725	A	G	380	Lamc3	missense_variant	MODERATE	transcript	NM_001107830	protein_coding	c.2476A>G	p.Arg826Gly
chr3	19872587	G	T	400	Olr399	missense_variant	MODERATE	transcript	NM_001000560	protein_coding	c.752G>T	p.Gly251Val
chr3	19910796	G	T	396	Olr400	missense_variant	MODERATE	transcript	NM_001000379	protein_coding	c.59G>T	p.Arg20Leu
chr3	20145406	G	T	284	Olr404	missense_variant	MODERATE	transcript	NM_001000382	protein_coding	c.249G>T	p.Met83Ile
chr3	20145425	C	T	310	Olr404	stop_gained	HIGH	transcript	NM_001000382	protein_coding	c.268C>T	p.Gln90*
chr3	20145618	T	C	331	Olr404	missense_variant	MODERATE	transcript	NM_001000382	protein_coding	c.461T>C	p.Val154Ala
chr3	20146041	A	G	301	Olr404	missense_variant	MODERATE	transcript	NM_001000382	protein_coding	c.884A>G	p.Gln295Arg
chr3	20211639	G	A	355	Olr406	missense_variant	MODERATE	transcript	NM_001000383	protein_coding	c.335G>A	p.Ser112Asn
chr3	20212085	G	A	327	Olr406	missense_variant	MODERATE	transcript	NM_001000383	protein_coding	c.781G>A	p.Val261Ile
chr3	20269783	C	G	361	Olr407	missense_variant	MODERATE	transcript	NM_001000828	protein_coding	c.106C>G	p.Leu36Val
chr3	20270250	C	A	458	Olr407	missense_variant	MODERATE	transcript	NM_001000828	protein_coding	c.573C>A	p.Asp191Glu
chr3	20413467	C	A	360	Olr414	missense_variant	MODERATE	transcript	NM_020106	protein_coding	c.731G>T	p.Cys244Phe
chr3	20414087	C	A	431	Olr414	missense_variant	MODERATE	transcript	NM_020106	protein_coding	c.111G>T	p.Leu37Phe
chr3	20444648	C	A	303	Olr416	missense_variant	MODERATE	transcript	NM_001000387	protein_coding	c.892G>T	p.Ala298Ser
chr3	20484323	G	A	486	Olr419	missense_variant	MODERATE	transcript	NM_001000968	protein_coding	c.403G>A	p.Val135Ile
chr3	20484420	C	T	500	Olr419	missense_variant	MODERATE	transcript	NM_001000968	protein_coding	c.500C>T	p.Ser167Phe
chr3	20484498	T	A	348	Olr419	missense_variant	MODERATE	transcript	NM_001000968	protein_coding	c.578T>A	p.Phe193Tyr
chr3	20507113	C	G	348	Olr420	missense_variant	MODERATE	transcript	NM_001000389	protein_coding	c.119C>G	p.Ser40Cys
chr3	20640250	G	C	360	Olr425	missense_variant	MODERATE	transcript	NM_001000393	protein_coding	c.680C>G	p.Ala227Gly
chr3	20699318	C	A	381	Olr427	missense_variant	MODERATE	transcript	NM_001000823	protein_coding	c.53C>A	p.Pro18His
chr3	36077659	G	T	444	Tas2r134	missense_variant	MODERATE	transcript	NM_001013915	protein_coding	c.8G>T	p.Cys3Phe
chr3	46991661	C	T	363	Dpp4	missense_variant	MODERATE	transcript	NM_012789	protein_coding	c.1174G>A	p.Glu392Lys
chr3	55888705	G	T	351	Dcaf17	missense_variant	MODERATE	transcript	NM_001177688	protein_coding	c.1402G>T	p.Val468Leu
chr3	58244489	G	T	267	Gpr155	missense_variant	MODERATE	transcript	NM_001107811	protein_coding	c.1718C>A	p.Ala573Glu
chr3	64558343	T	G	398	Itprid2	missense_variant	MODERATE	transcript	NM_001107738	protein_coding	c.1941T>G	p.Asp647Glu
chr3	64563950	C	T	311	Itprid2	missense_variant	MODERATE	transcript	NM_001107738	protein_coding	c.3605C>T	p.Thr1202Met
chr3	70022905	G	GAGCAGC	713	Slc43a3	disruptive_inframe_insertion	MODERATE	transcript	NM_001107743	protein_coding	c.834_839dupGCAGCA	p.Gln278_Gln279dup
chr3	70908394	C	A	312	Olr462	missense_variant	MODERATE	transcript	NM_001000295	protein_coding	c.131G>T	p.Gly44Val
chr3	70936929	T	G	313	Olr465	missense_variant	MODERATE	transcript	NM_001000297	protein_coding	c.213T>G	p.Ile71Met
chr3	70937050	T	C	318	Olr465	missense_variant	MODERATE	transcript	NM_001000297	protein_coding	c.334T>C	p.Phe112Leu
chr3	71035526	C	T	279	Olr472	missense_variant	MODERATE	transcript	NM_001000301	protein_coding	c.760C>T	p.Leu254Phe
chr3	71137569	T	C	414	Olr479	missense_variant	MODERATE	transcript	NM_001000305	protein_coding	c.934A>G	p.Ile312Val
chr3	71175417	A	C	379	Olr482	missense_variant	MODERATE	transcript	NM_001000561	protein_coding	c.917T>G	p.Ile306Ser
chr3	71494319	G	T	433	Olr505	missense_variant	MODERATE	transcript	NM_001000679	protein_coding	c.414C>A	p.His138Gln
chr3	71494528	T	C	375	Olr505	missense_variant	MODERATE	transcript	NM_001000679	protein_coding	c.205A>G	p.Thr69Ala
chr3	71515531	C	A	358	Olr507	missense_variant	MODERATE	transcript	NM_001000678	protein_coding	c.691G>T	p.Ala231Ser
chr3	71515656	C	T	369	Olr507	missense_variant	MODERATE	transcript	NM_001000678	protein_coding	c.566G>A	p.Cys189Tyr
chr3	71553621	A	G	393	Olr508	stop_lost&splice_region_variant	HIGH	transcript	NM_001000677	protein_coding	c.940T>C	p.Ter314Glnext*?
chr3	71553813	C	T	378	Olr508	missense_variant	MODERATE	transcript	NM_001000677	protein_coding	c.748G>A	p.Val250Met
chr3	71553927	C	T	343	Olr508	missense_variant	MODERATE	transcript	NM_001000677	protein_coding	c.634G>A	p.Val212Met
chr3	71648903	C	A	363	Olr513	missense_variant	MODERATE	transcript	NM_001000313	protein_coding	c.329G>T	p.Cys110Phe
chr3	71971209	A	G	350	Olr527	missense_variant	MODERATE	transcript	NM_001000675	protein_coding	c.449T>C	p.Val150Ala
chr3	71971209	A	G	350	Olr527	missense_variant	MODERATE	transcript	NM_001000675	protein_coding	c.449T>C	p.Val150Ala
chr3	72046886	T	A	390	Olr530	missense_variant	MODERATE	transcript	NM_001001376	protein_coding	c.181T>A	p.Phe61Ile
chr3	72067463	C	T	277	Olr531	missense_variant	MODERATE	transcript	NM_001001051	protein_coding	c.787G>A	p.Val263Ile
chr3	72067821	G	T	286	Olr531	missense_variant	MODERATE	transcript	NM_001001051	protein_coding	c.429C>A	p.Asn143Lys
chr3	72090285	C	T	220	Olr532	missense_variant	MODERATE	transcript	NM_001000563	protein_coding	c.307G>A	p.Gly103Ser
chr3	72120134	GA	G	1261	Olr536	frameshift_variant	HIGH	transcript	NM_001000564	protein_coding	c.165delT	p.His56fs
chr3	72153948	G	T	464	Olr539	missense_variant	MODERATE	transcript	NM_001000320	protein_coding	c.650C>A	p.Ser217Tyr
chr3	72648569	G	A	388	Olr556	missense_variant	MODERATE	transcript	NM_001000929	protein_coding	c.436G>A	p.Val146Ile
chr3	72648572	G	C	388	Olr556	missense_variant	MODERATE	transcript	NM_001000929	protein_coding	c.439G>C	p.Glu147Gln
chr3	73055307	T	G	303	Olr576	missense_variant	MODERATE	transcript	NM_001000328	protein_coding	c.755A>C	p.Gln252Pro
chr3	73433351	C	A	413	Olr602	missense_variant	MODERATE	transcript	NM_001000333	protein_coding	c.265G>T	p.Asp89Tyr
chr3	73433353	A	T	396	Olr602	missense_variant	MODERATE	transcript	NM_001000333	protein_coding	c.263T>A	p.Met88Lys
chr3	73566394	C	CA	847	Olr606	frameshift_variant	HIGH	transcript	NM_001000927	protein_coding	c.922dupA	p.Ile308fs
chr3	73577840	T	A	279	Olr607	missense_variant	MODERATE	transcript	NM_001000334	protein_coding	c.550A>T	p.Thr184Ser
chr3	73637374	G	C	256	Olr610	missense_variant	MODERATE	transcript	NM_001000336	protein_coding	c.491C>G	p.Thr164Ser
chr3	73824736	G	C	441	Olr621	missense_variant	MODERATE	transcript	NM_001000652	protein_coding	c.562C>G	p.His188Asp
chr3	73850580	G	A	410	Olr623	missense_variant	MODERATE	transcript	NM_001000651	protein_coding	c.404G>A	p.Ser135Asn
chr3	73850580	G	A	410	Olr623	missense_variant	MODERATE	transcript	NM_001000651	protein_coding	c.404G>A	p.Ser135Asn
chr3	74022282	A	C	280	Olr631	missense_variant	MODERATE	transcript	NM_001000339	protein_coding	c.808T>G	p.Ser270Ala
chr3	74022395	C	T	324	Olr631	missense_variant	MODERATE	transcript	NM_001000339	protein_coding	c.695G>A	p.Arg232His
chr3	74022666	G	A	320	Olr631	missense_variant	MODERATE	transcript	NM_001000339	protein_coding	c.424C>T	p.Leu142Phe
chr3	74022681	A	G	370	Olr631	missense_variant	MODERATE	transcript	NM_001000339	protein_coding	c.409T>C	p.Ser137Pro
chr3	74056076	G	A	245	Olr633	missense_variant	MODERATE	transcript	NM_001000648	protein_coding	c.130G>A	p.Val44Ile
chr3	74056186	G	C	294	Olr633	missense_variant	MODERATE	transcript	NM_001000648	protein_coding	c.240G>C	p.Leu80Phe
chr3	74056196	T	A	282	Olr633	missense_variant	MODERATE	transcript	NM_001000648	protein_coding	c.250T>A	p.Ser84Thr
chr3	74056562	G	A	420	Olr633	missense_variant	MODERATE	transcript	NM_001000648	protein_coding	c.616G>A	p.Val206Ile
chr3	74056648	G	T	372	Olr633	missense_variant	MODERATE	transcript	NM_001000648	protein_coding	c.702G>T	p.Leu234Phe
chr3	74056673	G	A	430	Olr633	missense_variant	MODERATE	transcript	NM_001000648	protein_coding	c.727G>A	p.Val243Met
chr3	74056806	G	T	391	Olr633	missense_variant	MODERATE	transcript	NM_001000648	protein_coding	c.860G>T	p.Arg287Met
chr3	74072899	A	C	327	Olr634	missense_variant	MODERATE	transcript	NM_001000647	protein_coding	c.505A>C	p.Thr169Pro
chr3	74222170	G	A	336	Olr640	missense_variant	MODERATE	transcript	NM_001000644	protein_coding	c.164G>A	p.Gly55Asp
chr3	74222260	TC	T	1075	Olr640	frameshift_variant	HIGH	transcript	NM_001000644	protein_coding	c.256delC	p.Gln86fs
chr3	74222595	G	T	357	Olr640	missense_variant	MODERATE	transcript	NM_001000644	protein_coding	c.589G>T	p.Val197Phe
chr3	74222643	T	C	355	Olr640	missense_variant	MODERATE	transcript	NM_001000644	protein_coding	c.637T>C	p.Phe213Leu
chr3	74222853	C	A	372	Olr640	missense_variant	MODERATE	transcript	NM_001000644	protein_coding	c.847C>A	p.Leu283Ile
chr3	74323679	TAA	T	1308	Olr646	frameshift_variant	HIGH	transcript	NM_001000642	protein_coding	c.409_410delAA	p.Asn137fs
chr3	74377746	G	GA	715	Olr649	frameshift_variant	HIGH	transcript	NM_001000640	protein_coding	c.263dupA	p.Thr89fs
chr3	74650337	C	A	360	Olr661	missense_variant	MODERATE	transcript	NM_001000925	protein_coding	c.408G>T	p.Gln136His
chr3	74860862	G	A	384	Olr670	missense_variant	MODERATE	transcript	NM_001000633	protein_coding	c.353C>T	p.Ala118Val
chr3	74860930	G	T	358	Olr670	stop_gained	HIGH	transcript	NM_001000633	protein_coding	c.285C>A	p.Cys95*
chr3	75254317	T	TGGA	1279	Olr691	disruptive_inframe_insertion	MODERATE	transcript	NM_001000630	protein_coding	c.318_320dupAGG	p.Gly107dup
chr3	75254456	A	G	330	Olr691	missense_variant	MODERATE	transcript	NM_001000630	protein_coding	c.454A>G	p.Ile152Val
chr3	75273322	A	G	302	Olr693	missense_variant	MODERATE	transcript	NM_001000629	protein_coding	c.71T>C	p.Ile24Thr
chr3	75360251	A	G	440	Olr696	missense_variant	MODERATE	transcript	NM_001001063	protein_coding	c.305T>C	p.Val102Ala
chr3	75402434	A	G	379	Olr698	missense_variant	MODERATE	transcript	NM_001000513	protein_coding	c.403T>C	p.Trp135Arg
chr3	75438257	C	T	537	Olr701	missense_variant	MODERATE	transcript	NM_001000627	protein_coding	c.695G>A	p.Arg232His
chr3	75708548	AT	A	728	Olr713	frameshift_variant	HIGH	transcript	NM_001000360	protein_coding	c.907delA	p.Met303fs
chr3	76034346	T	G	324	Olr728	missense_variant	MODERATE	transcript	NM_001000363	protein_coding	c.247T>G	p.Leu83Val
chr3	76034791	G	A	408	Olr728	missense_variant	MODERATE	transcript	NM_001000363	protein_coding	c.692G>A	p.Arg231His
chr3	76034791	G	A	408	Olr728	missense_variant	MODERATE	transcript	NM_001000363	protein_coding	c.692G>A	p.Arg231His
chr3	76131843	A	G	410	Olr733	missense_variant	MODERATE	transcript	NM_001000618	protein_coding	c.283T>C	p.Cys95Arg
chr3	77888995	T	A	443	Ambra1	missense_variant	MODERATE	transcript	NM_001134341	protein_coding	c.3697T>A	p.Trp1233Arg
chr3	77898599	G	A	283	Chrm4	missense_variant	MODERATE	transcript	NM_031547	protein_coding	c.19G>A	p.Val7Ile
chr3	78940838	G	A	390	Prdm11	missense_variant	MODERATE	transcript	NM_001271530	protein_coding	c.571C>T	p.Arg191Trp
chr3	89457370	G	A	380	Apip	missense_variant	MODERATE	transcript	NM_001106492	protein_coding	c.320G>A	p.Arg107His
chr3	91159142	T	C	308	Qser1	missense_variant	MODERATE	transcript	NM_001139493	protein_coding	c.3923A>G	p.Glu1308Gly
chr3	91567628	T	A	458	Wt1	missense_variant	MODERATE	transcript	NM_031534	protein_coding	c.424T>A	p.Ser142Thr
chr3	91833599	T	C	285	LOC691083	missense_variant	MODERATE	transcript	NM_001144862	protein_coding	c.251T>C	p.Ile84Thr
chr3	91854779	C	T	452	Rcn1	missense_variant	MODERATE	transcript	NM_001108586	protein_coding	c.65G>A	p.Arg22Gln
chr3	95788081	G	A	375	Kif18a	missense_variant	MODERATE	transcript	NM_001137642	protein_coding	c.1319G>A	p.Arg440Gln
chr3	96553109	G	C	363	Ccdc34	missense_variant	MODERATE	transcript	NM_001108587	protein_coding	c.74G>C	p.Arg25Pro
chr3	96848980	C	T	458	Bbox1	missense_variant	MODERATE	transcript	NM_022629	protein_coding	c.476G>A	p.Arg159His
chr3	97828282	A	G	386	Olr747	missense_variant	MODERATE	transcript	NM_001001068	protein_coding	c.851T>C	p.Leu284Pro
chr3	97925858	C	G	351	Olr752	missense_variant	MODERATE	transcript	NM_001000367	protein_coding	c.10C>G	p.Leu4Val
chr3	97950496	A	G	289	Olr753	missense_variant	MODERATE	transcript	NM_001000921	protein_coding	c.515A>G	p.Lys172Arg
chr3	97950549	A	G	327	Olr753	missense_variant	MODERATE	transcript	NM_001000921	protein_coding	c.568A>G	p.Met190Val
chr3	97950883	T	G	339	Olr753	missense_variant	MODERATE	transcript	NM_001000921	protein_coding	c.902T>G	p.Leu301Trp
chr3	97976924	C	G	396	Olr754	missense_variant	MODERATE	transcript	NM_001000368	protein_coding	c.815C>G	p.Ala272Gly
chr3	97977004	A	G	351	Olr754	missense_variant	MODERATE	transcript	NM_001000368	protein_coding	c.895A>G	p.Arg299Gly
chr3	98068386	A	G	395	Olr760	missense_variant	MODERATE	transcript	NM_001001069	protein_coding	c.577T>C	p.Cys193Arg
chr3	98255406	G	A	405	Olr771	missense_variant	MODERATE	transcript	NM_001000610	protein_coding	c.517G>A	p.Glu173Lys
chr3	98255406	G	A	405	Olr771	missense_variant	MODERATE	transcript	NM_001000610	protein_coding	c.517G>A	p.Glu173Lys
chr3	98341337	A	C	396	Olr773	missense_variant	MODERATE	transcript	NM_001000373	protein_coding	c.78A>C	p.Leu26Phe
chr3	98436510	A	G	454	Olr775	missense_variant	MODERATE	transcript	NM_001000374	protein_coding	c.671T>C	p.Leu224Pro
chr3	98436579	A	G	408	Olr775	missense_variant	MODERATE	transcript	NM_001000374	protein_coding	c.602T>C	p.Val201Ala
chr3	98483142	C	T	300	Olr777	missense_variant	MODERATE	transcript	NM_001000579	protein_coding	c.692G>A	p.Gly231Asp
chr3	98483142	C	T	300	Olr777	missense_variant	MODERATE	transcript	NM_001000579	protein_coding	c.692G>A	p.Gly231Asp
chr3	98504634	A	T	372	Olr778	missense_variant	MODERATE	transcript	NM_001000607	protein_coding	c.606T>A	p.Asn202Lys
chr3	98504674	C	A	398	Olr778	missense_variant	MODERATE	transcript	NM_001000607	protein_coding	c.566G>T	p.Cys189Phe
chr3	98521171	T	C	441	Olr779	missense_variant	MODERATE	transcript	NM_001000917	protein_coding	c.517A>G	p.Met173Val
chr3	98521171	T	C	441	Olr779	missense_variant	MODERATE	transcript	NM_001000917	protein_coding	c.517A>G	p.Met173Val
chr3	98596194	G	A	617	Olr783	missense_variant	MODERATE	transcript	NM_001000376	protein_coding	c.547C>T	p.Arg183Trp
chr3	98596194	G	A	617	Olr783	missense_variant	MODERATE	transcript	NM_001000376	protein_coding	c.547C>T	p.Arg183Trp
chr3	98596283	T	A	468	Olr783	missense_variant	MODERATE	transcript	NM_001000376	protein_coding	c.458A>T	p.Tyr153Phe
chr3	98976394	T	A	289	Olr796	missense_variant	MODERATE	transcript	NM_001000600	protein_coding	c.665T>A	p.Ile222Lys
chr3	99064186	A	T	317	Nutm1	missense_variant&splice_region_variant	MODERATE	transcript	NM_001108957	protein_coding	c.16T>A	p.Ser6Thr
chr3	100556201	G	C	360	Scg5	missense_variant	MODERATE	transcript	NM_013175	protein_coding	c.467C>G	p.Pro156Arg
chr3	100593093	C	T	375	Arhgap11a	missense_variant	MODERATE	transcript	NM_001168524	protein_coding	c.1678G>A	p.Val560Met
chr3	112499044	T	A	432	Dut	missense_variant	MODERATE	transcript	NM_053592	protein_coding	c.43T>A	p.Ser15Thr
chr3	117640875	C	T	351	Vps16	missense_variant	MODERATE	transcript	NM_001005541	protein_coding	c.1289C>T	p.Ala430Val
chr3	117951593	C	T	405	RGD1565616	missense_variant	MODERATE	transcript	NM_001109206	protein_coding	c.2228G>A	p.Ser743Asn
chr3	118295109	C	T	274	Siglec1	missense_variant	MODERATE	transcript	NM_001107777	protein_coding	c.2711G>A	p.Ser904Asn
chr3	118297800	C	T	304	Siglec1	missense_variant	MODERATE	transcript	NM_001107777	protein_coding	c.2065G>A	p.Asp689Asn
chr3	118297940	G	C	351	Siglec1	missense_variant	MODERATE	transcript	NM_001107777	protein_coding	c.1925C>G	p.Thr642Ser
chr3	118298471	C	T	271	Siglec1	missense_variant	MODERATE	transcript	NM_001107777	protein_coding	c.1750G>A	p.Val584Met
chr3	118298473	T	C	271	Siglec1	missense_variant	MODERATE	transcript	NM_001107777	protein_coding	c.1748A>G	p.Gln583Arg
chr3	118298503	A	G	272	Siglec1	missense_variant	MODERATE	transcript	NM_001107777	protein_coding	c.1718T>C	p.Met573Thr
chr3	118298516	A	G	256	Siglec1	missense_variant	MODERATE	transcript	NM_001107777	protein_coding	c.1705T>C	p.Cys569Arg
chr3	118298572	T	C	385	Siglec1	missense_variant	MODERATE	transcript	NM_001107777	protein_coding	c.1649A>G	p.Gln550Arg
chr3	120055474	GACGACA	G	1227	Chgb	disruptive_inframe_deletion	MODERATE	transcript	NM_012526	protein_coding	c.1235_1240delGACAAC	p.Arg412_Gln413del
chr3	120120065	G	A	332	Crls1	missense_variant	MODERATE	transcript	NM_001014258	protein_coding	c.82G>A	p.Gly28Ser
chr3	122264127	C	T	494	Plcb1	missense_variant	MODERATE	transcript	NM_001077641	protein_coding	c.215C>T	p.Ala72Val
chr3	136121568	T	G	297	Gzf1	missense_variant	MODERATE	transcript	NM_001107788	protein_coding	c.107T>G	p.Ile36Ser
chr3	136121575	T	G	284	Gzf1	missense_variant	MODERATE	transcript	NM_001107788	protein_coding	c.114T>G	p.Asp38Glu
chr3	136121912	GCCAGCAGTGGCC	G	620	Gzf1	conservative_inframe_deletion	MODERATE	transcript	NM_001107788	protein_coding	c.454_465delAGCAGTGGCCCC	p.Ser152_Pro155del
chr3	136122230	A	G	386	Gzf1	missense_variant	MODERATE	transcript	NM_001107788	protein_coding	c.769A>G	p.Lys257Glu
chr3	136122368	G	GAGGAAGGGA	1216	Gzf1	disruptive_inframe_insertion	MODERATE	transcript	NM_001107788	protein_coding	c.912_920dupAGGGAAGGA	p.Glu304_Lys306dup
chr3	139451901	T	C	324	Acss1	missense_variant	MODERATE	transcript	NM_001106524	protein_coding	c.2045A>G	p.Asn682Ser
chr3	140040406	A	ACGCCGC	1028	Fkbp1a	start_lost&conservative_inframe_insertion	HIGH	transcript	NM_013102	protein_coding	c.-6_-1dupGCCGCC
chr3	140101655	TGGCGGCGGCGGC	T	785	Snph	conservative_inframe_deletion	MODERATE	transcript	NM_001106525	protein_coding	c.1243_1254delGCCGCCGCCGCC	p.Ala415_Ala418del
chr3	143907545	T	TCTGCTGCTGCTGCTGCTGCTGCTGCTG	839	Ncoa6	conservative_inframe_insertion	MODERATE	transcript	NM_001276714	protein_coding	c.3084_3085insCAGCAGCAGCAGCAGCAGCAGCAGCAG	p.Gln1028_Met1029insGlnGlnGlnGlnGlnGlnGlnGlnGln
chr3	144254742	CGCT	C	1062	Procr	disruptive_inframe_deletion	MODERATE	transcript	NM_001025733	protein_coding	c.42_44delGCT	p.Leu15del
chr3	145061662	T	C	360	Aar2	missense_variant	MODERATE	transcript	NM_001106535	protein_coding	c.533T>C	p.Leu178Pro
chr3	153083715	C	T	166	Slpi	missense_variant	MODERATE	transcript	NM_053372	protein_coding	c.157G>A	p.Gly53Ser
chr3	167277407	C	T	327	Lama5	missense_variant	MODERATE	transcript	NM_001191609	protein_coding	c.7373G>A	p.Ser2458Asn
chr3	167708926	C	A	322	Ogfr	missense_variant	MODERATE	transcript	NM_053340	protein_coding	c.1492C>A	p.Pro498Thr
chr3	168342506	GGGTGACGGGGCCAGGATATCT	G	785	Helz2	disruptive_inframe_deletion	MODERATE	transcript	NM_001305276	protein_coding	c.7142_7162delAGATATCCTGGCCCCGTCACC	p.Gln2381_His2387del
chr3	168343621	C	G	372	Helz2	missense_variant	MODERATE	transcript	NM_001305276	protein_coding	c.6202G>C	p.Glu2068Gln
chr3	168455669	A	C	382	Rtel1	missense_variant	MODERATE	transcript	NM_001191857	protein_coding	c.1256A>C	p.His419Pro
chr3	168474298	G	A	408	Zgpat	missense_variant	MODERATE	transcript	NM_001009656	protein_coding	c.80G>A	p.Gly27Asp
chr4	13662671	C	T	429	Fam185a	missense_variant	MODERATE	transcript	NM_001128188	protein_coding	c.46G>A	p.Ala16Thr
chr4	14078620	ACGACTC	A	785	Ptpn12	disruptive_inframe_deletion	MODERATE	transcript	NM_057115	protein_coding	c.1800_1805delCGACTC	p.Asp601_Ser602del
chr4	17402608	G	A	189	Cd36-RGD1565355	missense_variant	MODERATE	transcript	NM_031561	protein_coding	c.839G>A	p.Gly280Glu
chr4	28280940	A	G	358	Steap1	missense_variant	MODERATE	transcript	NM_001106629	protein_coding	c.19A>G	p.Ile7Val
chr4	30072051	G	C	396	Akap9	missense_variant	MODERATE	transcript	NM_001037093	protein_coding	c.9671C>G	p.Thr3224Ser
chr4	30084402	C	T	339	Akap9	missense_variant	MODERATE	transcript	NM_001037093	protein_coding	c.8518G>A	p.Val2840Ile
chr4	30100098	A	G	430	Akap9	missense_variant&splice_region_variant	MODERATE	transcript	NM_001037093	protein_coding	c.6311T>C	p.Val2104Ala
chr4	30160248	G	A	364	Akap9	missense_variant	MODERATE	transcript	NM_001037093	protein_coding	c.2879C>T	p.Ala960Val
chr4	30160348	G	A	393	Akap9	missense_variant	MODERATE	transcript	NM_001037093	protein_coding	c.2779C>T	p.His927Tyr
chr4	30172963	T	C	434	Akap9	missense_variant	MODERATE	transcript	NM_001037093	protein_coding	c.149A>G	p.His50Arg
chr4	30232192	T	A	300	Mterf1	missense_variant	MODERATE	transcript	NM_053499	protein_coding	c.48T>A	p.Asp16Glu
chr4	30562997	T	C	422	Rbm48	missense_variant	MODERATE	transcript	NM_001024246	protein_coding	c.527T>C	p.Met176Thr
chr4	33298878	G	A	384	Pon1	missense_variant	MODERATE	transcript	NM_032077	protein_coding	c.895C>T	p.Pro299Ser
chr4	63084457	C	T	324	Akr1b7	missense_variant	MODERATE	transcript	NM_053781	protein_coding	c.617C>T	p.Ala206Val
chr4	70247797	G	A	312	Try10	missense_variant	MODERATE	transcript	NM_001004097	protein_coding	c.23C>T	p.Ala8Val
chr4	70985395	T	G	339	Tas2r139	missense_variant	MODERATE	transcript	NM_001080905	protein_coding	c.116T>G	p.Val39Gly
chr4	70985958	G	A	351	Tas2r139	missense_variant	MODERATE	transcript	NM_001080905	protein_coding	c.679G>A	p.Gly227Ser
chr4	71253807	C	T	456	Epha1	missense_variant	MODERATE	transcript	NM_001107858	protein_coding	c.830G>A	p.Gly277Glu
chr4	71366756	T	A	349	Olr801	missense_variant	MODERATE	transcript	NM_001001004	protein_coding	c.676A>T	p.Ile226Leu
chr4	71514978	C	T	205	Fam115e	missense_variant	MODERATE	transcript	NM_001009534	protein_coding	c.1831G>A	p.Asp611Asn
chr4	71520059	G	T	291	Fam115e	missense_variant	MODERATE	transcript	NM_001009534	protein_coding	c.263C>A	p.Ser88Tyr
chr4	71856108	C	T	294	Olr812	missense_variant	MODERATE	transcript	NM_001000847	protein_coding	c.25C>T	p.Pro9Ser
chr4	71856180	T	C	384	Olr812	missense_variant	MODERATE	transcript	NM_001000847	protein_coding	c.97T>C	p.Phe33Leu
chr4	71856963	A	G	342	Olr812	missense_variant	MODERATE	transcript	NM_001000847	protein_coding	c.880A>G	p.Thr294Ala
chr4	71942679	AT	A	899	Olr816	frameshift_variant	HIGH	transcript	NM_001000845	protein_coding	c.341delT	p.Leu114fs
chr4	71979125	T	C	422	Olr818	missense_variant	MODERATE	transcript	NM_001000844	protein_coding	c.100T>C	p.Tyr34His
chr4	72128978	C	T	386	Nobox	missense_variant	MODERATE	transcript	NM_001192013	protein_coding	c.1528G>A	p.Val510Ile
chr4	77056953	G	GCCCCCA	817	Zfp746	disruptive_inframe_insertion	MODERATE	transcript	NM_001100852	protein_coding	c.1485_1490dupTGGGGG	p.Gly496_Gly497dup
chr4	77572239	C	T	360	Zfp775	missense_variant	MODERATE	transcript	NM_001107859	protein_coding	c.707C>T	p.Ala236Val
chr4	77934790	G	A	467	Doxl2	missense_variant	MODERATE	transcript	NM_199291	protein_coding	c.64G>A	p.Ala22Thr
chr4	77934895	A	T	431	Doxl2	missense_variant	MODERATE	transcript	NM_199291	protein_coding	c.169A>T	p.Thr57Ser
chr4	77956531	G	A	185	Svs1	missense_variant	MODERATE	transcript	NM_199095	protein_coding	c.1054G>A	p.Gly352Ser
chr4	81291455	T	G	309	Hoxa4-Hoxa3	missense_variant,intron_variant	MODERATE	transcript	NM_024350	protein_coding	c.227A>C	p.His76Pro
chr4	81694212	ACTGCTGCTGCTGCTGCTGCTGCTGCTGCTGCTGCTGCTGCTGCTG	A	675	LOC685391-Hibadh	disruptive_inframe_deletion,intron_variant	MODERATE	transcript	NM_001047976	protein_coding	c.150_194delCAGCAGCAGCAGCAGCAGCAGCAGCAGCAGCAGCAGCAGCAGCAG	p.Ser51_Ser65del
chr4	82926414	G	T	446	Tril	missense_variant	MODERATE	transcript	NM_001034010	protein_coding	c.591C>A	p.Asn197Lys
chr4	120071319	C	T	291	Aplf	missense_variant	MODERATE	transcript	NM_001173382	protein_coding	c.1514G>A	p.Arg505Lys
chr4	125456512	G	A	363	Adamts9	missense_variant	MODERATE	transcript	NM_001107877	protein_coding	c.637C>T	p.Pro213Ser
chr4	131710023	TTGC	T	937	Foxp1	disruptive_inframe_deletion	MODERATE	transcript	NM_001034131	protein_coding	c.240_242delGCA	p.Gln81del
chr4	149696602	A	G	161	Olr826	missense_variant	MODERATE	transcript	NM_001000903	protein_coding	c.589A>G	p.Lys197Glu
chr4	149778132	A	T	202	Olr829	missense_variant	MODERATE	transcript	NM_001000901	protein_coding	c.386A>T	p.Tyr129Phe
chr4	149819111	C	T	324	Olr831	missense_variant	MODERATE	transcript	NM_001000899	protein_coding	c.418G>A	p.Val140Ile
chr4	149819111	C	T	324	Olr831	missense_variant	MODERATE	transcript	NM_001000899	protein_coding	c.418G>A	p.Val140Ile
chr4	149840163	C	G	312	Olr832	missense_variant	MODERATE	transcript	NM_001000898	protein_coding	c.200G>C	p.Gly67Ala
chr4	155077843	C	G	298	Mug1	missense_variant	MODERATE	transcript	NM_023103	protein_coding	c.259C>G	p.Leu87Val
chr4	155115627	G	C	383	Mug1	missense_variant	MODERATE	transcript	NM_023103	protein_coding	c.3269G>C	p.Ser1090Thr
chr4	155411563	G	C	238	Cpamd8	missense_variant	MODERATE	transcript	NM_001271376	protein_coding	c.259C>G	p.Leu87Val
chr4	155411696	G	C	217	Cpamd8	missense_variant	MODERATE	transcript	NM_001271376	protein_coding	c.126C>G	p.Asp42Glu
chr4	155516153	CTGT	C	1135	Phc1	disruptive_inframe_deletion	MODERATE	transcript	NM_001107886	protein_coding	c.1374_1376delACA	p.Gln459del
chr4	156066036	CCAGCAGCAG	C	746	Foxj2	disruptive_inframe_deletion	MODERATE	transcript	NM_001109352	protein_coding	c.924_932delGCAGCAGCA	p.Gln309_Gln311del
chr4	156835004	G	C	312	Vom2r51	missense_variant	MODERATE	transcript	NM_001099510	protein_coding	c.2205C>G	p.His735Gln
chr4	157838302	TCAGGCC	T	1394	Zfp384	disruptive_inframe_deletion	MODERATE	transcript	NM_001034830	protein_coding	c.1437_1442delCCAGGC	p.Gln480_Ala481del
chr4	161127540	C	A	329	Senp17	missense_variant	MODERATE	transcript	NM_001002833	protein_coding	c.789G>T	p.Glu263Asp
chr4	161127606	A	C	376	Senp17	missense_variant	MODERATE	transcript	NM_001002833	protein_coding	c.723T>G	p.Asn241Lys
chr4	161127611	T	C	361	Senp17	missense_variant	MODERATE	transcript	NM_001002833	protein_coding	c.718A>G	p.Lys240Glu
chr4	166079021	A	G	422	Tas2r13	missense_variant	MODERATE	transcript	NM_023998	protein_coding	c.109A>G	p.Ile37Val
chr4	170307077	C	T	324	Ptpro	missense_variant	MODERATE	transcript	NM_017336	protein_coding	c.1733C>T	p.Thr578Met
chr4	170971550	T	G	387	Slc15a5	missense_variant	MODERATE	transcript	NM_001192015	protein_coding	c.71A>C	p.Gln24Pro
chr5	15896706	G	C	385	Xkr4	missense_variant	MODERATE	transcript	NM_001011971	protein_coding	c.356G>C	p.Arg119Pro
chr5	22996609	C	T	538	Gdf6	missense_variant	MODERATE	transcript	NM_001013038	protein_coding	c.256C>T	p.Pro86Ser
chr5	47022833	G	A	363	Casp8ap2	missense_variant	MODERATE	transcript	NM_001107921	protein_coding	c.46G>A	p.Val16Ile
chr5	60947711	C	T	222	Gabbr2	splice_donor_variant&intron_variant	HIGH	transcript	NM_031802	protein_coding	c.*2316+1G>A
chr5	63754226	A	G	291	Acnat2	missense_variant	MODERATE	transcript	NM_001014063	protein_coding	c.752T>C	p.Val251Ala
chr5	67402230	C	T	311	Olr848	missense_variant	MODERATE	transcript	NM_001000402	protein_coding	c.74C>T	p.Thr25Ile
chr5	67402230	C	T	311	Olr848	missense_variant	MODERATE	transcript	NM_001000402	protein_coding	c.74C>T	p.Thr25Ile
chr5	74469183	A	AAGCCAC	1216	Hsdl2	disruptive_inframe_insertion	MODERATE	transcript	NM_001025697	protein_coding	c.1130_1135dupCACAGC	p.Pro377_Gln378dup
chr5	76148640	C	A	294	Rgs3	missense_variant	MODERATE	transcript	NM_019340	protein_coding	c.1371C>A	p.Asp457Glu
chr5	76148701	C	T	230	Rgs3	missense_variant	MODERATE	transcript	NM_019340	protein_coding	c.1432C>T	p.Pro478Ser
chr5	76148710	G	A	203	Rgs3	missense_variant	MODERATE	transcript	NM_019340	protein_coding	c.1441G>A	p.Asp481Asn
chr5	77392638	C	T	362	Tnc	missense_variant	MODERATE	transcript	NM_053861	protein_coding	c.4670G>A	p.Ser1557Asn
chr5	103188198	A	G	217	Ifna5	missense_variant	MODERATE	transcript	NM_001014786	protein_coding	c.233T>C	p.Leu78Pro
chr5	103188259	A	C	282	Ifna5	missense_variant	MODERATE	transcript	NM_001014786	protein_coding	c.172T>G	p.Tyr58Asp
chr5	132407522	C	T	363	Olr866	missense_variant	MODERATE	transcript	NM_001000411	protein_coding	c.847G>A	p.Val283Ile
chr5	132436100	C	T	342	Olr867	missense_variant	MODERATE	transcript	NM_001000412	protein_coding	c.527G>A	p.Arg176Lys
chr5	132842030	G	A	398	P3h1	missense_variant	MODERATE	transcript	NM_053667	protein_coding	c.56G>A	p.Gly19Glu
chr5	138867058	AGAG	A	1034	Clspn	disruptive_inframe_deletion	MODERATE	transcript	NM_001106687	protein_coding	c.1931_1933delAGG	p.Glu644del
chr5	145915813	CGCT	C	620	Arid1a	splice_region_variant&disruptive_inframe_deletion	MODERATE	transcript	NM_001106635	protein_coding	c.2882_2884delAGC	p.Gln961del
chr5	146912972	A	G	375	Man1c1	missense_variant	MODERATE	transcript	NM_001108687	protein_coding	c.286T>C	p.Ser96Pro
chr5	147148438	A	G	428	Rsrp1	missense_variant	MODERATE	transcript	NM_001014193	protein_coding	c.338A>G	p.Gln113Arg
chr5	147417059	C	G	232	Runx3	missense_variant	MODERATE	transcript	NM_130425	protein_coding	c.1085C>G	p.Thr362Ser
chr5	151880045	C	T	355	Aldh4a1	missense_variant	MODERATE	transcript	NM_001134698	protein_coding	c.14C>T	p.Ala5Val
chr5	158361928	C	T	367	Plod1	missense_variant	MODERATE	transcript	NM_053827	protein_coding	c.298G>A	p.Val100Ile
chr5	158575792	GGTGTGTGTGT	G	1062	Mad2l2	splice_donor_variant&splice_region_variant&intron_variant	HIGH	transcript	NM_001012106	protein_coding	c.647+1_647+10delGTGTGTGTGT
chr5	162790599	C	T	419	Gpr153	missense_variant	MODERATE	transcript	NM_001034855	protein_coding	c.1103C>T	p.Pro368Leu
chr5	162966431	G	A	174	LOC500594-Kcnab2	missense_variant,intron_variant	MODERATE	transcript	NM_001047958	protein_coding	c.770G>A	p.Gly257Asp
chr5	164518948	T	TGTGCCCAGGACAGAGGAGCAG	1594	RGD1304567	conservative_inframe_insertion	MODERATE	transcript	NM_001009711	protein_coding	c.474_475insAGGACAGAGGAGCAGGTGCCC	p.Pro158_Val159insArgThrGluGluGlnValPro
chr5	164534424	C	T	351	Dffb	missense_variant	MODERATE	transcript	NM_053362	protein_coding	c.116G>A	p.Arg39His
chr5	166644015	A	AT	396	Ttll10	frameshift_variant&start_lost&splice_region_variant,splice_region_variant,5_prime_UTR_variant	HIGH	transcript	NM_001170533	protein_coding	c.1dupA	p.Met1fs
chr6	9923826	T	G	455	Lrpprc	missense_variant	MODERATE	transcript	NM_001008519	protein_coding	c.3058T>G	p.Ser1020Ala
chr6	9952639	A	G	339	Abcg8	missense_variant	MODERATE	transcript	NM_130414	protein_coding	c.1031T>C	p.Leu344Ser
chr6	9952696	G	A	357	Abcg8	missense_variant	MODERATE	transcript	NM_130414	protein_coding	c.974C>T	p.Thr325Met
chr6	10203793	G	A	369	Thada	missense_variant	MODERATE	transcript	NM_001191769	protein_coding	c.1279G>A	p.Glu427Lys
chr6	10223948	C	T	455	Thada	missense_variant	MODERATE	transcript	NM_001191769	protein_coding	c.3068C>T	p.Ala1023Val
chr6	16222621	G	A	504	Eif2ak2	missense_variant	MODERATE	transcript	NM_019335	protein_coding	c.1387G>A	p.Val463Ile
chr6	25072514	G	A	291	Gckr	missense_variant	MODERATE	transcript	NM_013120	protein_coding	c.445C>T	p.Arg149Cys
chr6	41289084	G	A	423	Klf11	missense_variant	MODERATE	transcript	NM_001037354	protein_coding	c.620G>A	p.Arg207His
chr6	45140598	C	T	427	Dcdc2c	missense_variant	MODERATE	transcript	NM_001195807	protein_coding	c.992G>A	p.Ser331Asn
chr6	46455587	A	T	369	Myt1l	missense_variant	MODERATE	transcript	NM_053888	protein_coding	c.465A>T	p.Glu155Asp
chr6	51090308	C	G	398	Hdac9	missense_variant	MODERATE	transcript	NM_001200045	protein_coding	c.1557G>C	p.Glu519Asp
chr6	58491049	C	T	413	Lrrn3	missense_variant	MODERATE	transcript	NM_030856	protein_coding	c.661G>A	p.Gly221Ser
chr6	61274933	CCCGGCTCCGGCT	C	1172	Dnajb9	splice_acceptor_variant&splice_donor_variant&splice_region_variant&5_prime_UTR_variant&intron_variant,splice_region_variant,non_coding_transcript_variant	HIGH	transcript	NM_012699	protein_coding	c.-50+2_-49delAGCCGGAGCCGG
chr6	69035077	C	T	505	Coch	missense_variant	MODERATE	transcript	NM_001108710	protein_coding	c.412C>T	p.Arg138Trp
chr6	83196652	C	T	458	Mis18bp1	missense_variant	MODERATE	transcript	NM_001109531	protein_coding	c.2059G>A	p.Val687Ile
chr6	83217791	A	G	410	Mis18bp1	missense_variant	MODERATE	transcript	NM_001109531	protein_coding	c.265T>C	p.Phe89Leu
chr6	92664664	G	GTATT	1028	Hif1a	splice_donor_variant&intron_variant	HIGH	transcript	NM_024359	protein_coding	c.2072+1_2072+2insTATT
chr6	104525673	C	T	467	Ltbp2	missense_variant	MODERATE	transcript	NM_021586	protein_coding	c.481G>A	p.Val161Met
chr6	121617846	C	T	323	Golga5	missense_variant	MODERATE	transcript	NM_001033065	protein_coding	c.614C>T	p.Thr205Ile
chr6	121702427	CCAGCAGCAGCAGCAGCAGCAGCAG	C	1117	Chga	disruptive_inframe_deletion	MODERATE	transcript	NM_021655	protein_coding	c.297_320delGCAGCAGCAGCAGCAGCAGCAGCA	p.Gln100_Gln107del
chr6	121704150	AGAG	A	1117	Chga	conservative_inframe_deletion	MODERATE	transcript	NM_021655	protein_coding	c.712_714delGAG	p.Glu238del
chr6	122248182	G	A	280	Unc79	missense_variant	MODERATE	transcript	NM_001271253	protein_coding	c.3865G>A	p.Ala1289Thr
chr6	123311205	A	G	410	LOC299282	missense_variant	MODERATE	transcript	NM_182474	protein_coding	c.1321A>G	p.Met441Val
chr6	126838170	C	T	354	Bcl11b	missense_variant	MODERATE	transcript	NM_001277287	protein_coding	c.1780G>A	p.Ala594Thr
chr6	130300723	C	T	347	Traf3	missense_variant	MODERATE	transcript	NM_001108724	protein_coding	c.1123C>T	p.Arg375Cys
chr7	1799836	AAAAT	A	1172	Olr907	frameshift_variant	HIGH	transcript	NM_001001357	protein_coding	c.454_457delATTT	p.Ile152fs
chr7	1799938	C	T	356	Olr907	missense_variant	MODERATE	transcript	NM_001001357	protein_coding	c.356G>A	p.Arg119His
chr7	1799990	C	A	332	Olr907	missense_variant	MODERATE	transcript	NM_001001357	protein_coding	c.304G>T	p.Asp102Tyr
chr7	5401026	T	G	336	Olr1014	missense_variant	MODERATE	transcript	NM_001000699	protein_coding	c.109T>G	p.Leu37Val
chr7	5618545	A	G	360	Olr1022	missense_variant	MODERATE	transcript	NM_001001075	protein_coding	c.184T>C	p.Cys62Arg
chr7	6982543	T	G	363	Olr1071	missense_variant	MODERATE	transcript	NM_001000063	protein_coding	c.622A>C	p.Ile208Leu
chr7	7020928	C	G	396	Olr1072	missense_variant	MODERATE	transcript	NM_001000062	protein_coding	c.133G>C	p.Val45Leu
chr7	7474929	G	A	496	Zfp347	missense_variant	MODERATE	transcript	NM_133390	protein_coding	c.50G>A	p.Ser17Asn
chr7	8242352	A	G	375	Celf5	missense_variant	MODERATE	transcript	NM_001135603	protein_coding	c.757A>G	p.Thr253Ala
chr7	8447648	G	A	355	Apba3	missense_variant	MODERATE	transcript	NM_031781	protein_coding	c.1106C>T	p.Ser369Phe
chr7	8827235	C	G	327	Tmprss9	missense_variant	MODERATE	transcript	NM_001047100	protein_coding	c.391G>C	p.Gly131Arg
chr7	10665348	G	C	393	Olr1082	missense_variant	MODERATE	transcript	NM_173335	protein_coding	c.275C>G	p.Thr92Ser
chr7	12082163	C	T	348	Zfp472	stop_gained	HIGH	transcript	NM_182823	protein_coding	c.1306C>T	p.Arg436*
chr7	23072159	G	C	339	Spic	missense_variant	MODERATE	transcript	NM_001108080	protein_coding	c.191C>G	p.Thr64Ser
chr7	25644776	C	T	398	Tmpo	missense_variant	MODERATE	transcript	NM_012887	protein_coding	c.1228G>A	p.Val410Ile
chr7	28604997	C	T	369	Fgd6	missense_variant	MODERATE	transcript	NM_001137645	protein_coding	c.95C>T	p.Pro32Leu
chr7	30140055	G	A	312	Mrpl42	missense_variant	MODERATE	transcript	NM_001106782	protein_coding	c.58C>T	p.Pro20Ser
chr7	42984557	G	A	324	Ptprq	missense_variant	MODERATE	transcript	NM_022925	protein_coding	c.1826C>T	p.Thr609Met
chr7	45232506	A	G	289	Nav3	missense_variant	MODERATE	transcript	NM_001191782	protein_coding	c.799T>C	p.Ser267Pro
chr7	45391961	C	T	363	Nav3	missense_variant	MODERATE	transcript	NM_001191782	protein_coding	c.146G>A	p.Arg49His
chr7	67333425	C	T	279	Fbxo43	missense_variant	MODERATE	transcript	NM_001012117	protein_coding	c.1976G>A	p.Arg659Gln
chr7	67916672	C	T	462	LOC362901	missense_variant	MODERATE	transcript	NM_001008877	protein_coding	c.712G>A	p.Ala238Thr
chr7	67916672	C	T	462	LOC362901	missense_variant	MODERATE	transcript	NM_001008877	protein_coding	c.712G>A	p.Ala238Thr
chr7	67960737	G	A	434	Ywhaz	missense_variant	MODERATE	transcript	NM_013011	protein_coding	c.263C>T	p.Thr88Met
chr7	98666831	C	T	355	Ccn4	missense_variant	MODERATE	transcript	NM_031716	protein_coding	c.392C>T	p.Thr131Ile
chr7	107656050	A	G	350	Zfp707l1	missense_variant	MODERATE	transcript	NM_001135903	protein_coding	c.407A>G	p.Lys136Arg
chr7	110472856	C	A	390	Pdxp	missense_variant	MODERATE	transcript	NM_001135819	protein_coding	c.310C>A	p.Pro104Thr
chr7	110522160	T	G	408	Triobp	missense_variant	MODERATE	transcript	NM_001013220	protein_coding	c.1491T>G	p.His497Gln
chr7	110627598	C	T	517	Ankrd54	missense_variant	MODERATE	transcript	NM_001025285	protein_coding	c.17G>A	p.Gly6Glu
chr7	113719718	TTTTTG	T	841	Srebf2	splice_donor_variant&3_prime_UTR_variant&intron_variant,splice_region_variant,non_coding_transcript_variant	HIGH	transcript	NM_001033694	protein_coding	c.*339_*342+1delTTTTG
chr7	113882740	C	T	211	Cyp2d4	missense_variant	MODERATE	transcript	NM_138515	protein_coding	c.1417G>A	p.Ala473Thr
chr7	113900380	G	A	214	Cyp2d5	missense_variant	MODERATE	transcript	NM_173304	protein_coding	c.1199C>T	p.Thr400Ile
chr7	113998578	TTGC	T	730	Tcf20	disruptive_inframe_deletion	MODERATE	transcript	NM_001130574	protein_coding	c.543_545delGCA	p.Gln182del
chr7	120066616	A	AC	1846	Mlc1	frameshift_variant	HIGH	transcript	NM_001108105	protein_coding	c.5_6insG	p.Asn2fs
chr7	123036407	T	C	266	Smgc-Muc19	missense_variant,intron_variant	MODERATE	transcript	NM_001004449	protein_coding	c.1013T>C	p.Ile338Thr
chr7	123094078	A	C	186	Muc19	missense_variant	MODERATE	transcript	NM_001309489	protein_coding	c.6800A>C	p.His2267Pro
chr7	123094109	A	AACCAGC	776	Muc19	disruptive_inframe_insertion	MODERATE	transcript	NM_001309489	protein_coding	c.6843_6848dupCACCAG	p.Ser2281_Thr2282dup
chr7	127579604	C	T	342	Scaf11	missense_variant	MODERATE	transcript	NM_001271170	protein_coding	c.1793G>A	p.Ser598Asn
chr7	129809519	G	A	265	Ddx23	missense_variant	MODERATE	transcript	NM_001106793	protein_coding	c.214C>T	p.Arg72Trp
chr7	133017637	A	ACTGCTGCCCCTG	1216	Krt76	disruptive_inframe_insertion	MODERATE	transcript	NM_001008805	protein_coding	c.1563_1574dupCAGGGGCAGCAG	p.Ser525_Gly526insArgGlySerSer
chr7	134151176	T	TTAA	1154	Hoxc5	disruptive_inframe_insertion	MODERATE	transcript	NM_001108116	protein_coding	c.115_116insTAA	p.Cys39delinsLeuSer
chr8	27803643	T	C	315	Ntm	missense_variant	MODERATE	transcript	NM_017354	protein_coding	c.104A>G	p.Asp35Gly
chr8	30393091	T	C	290	LOC100362981	missense_variant	MODERATE	transcript	NM_001245924	protein_coding	c.239A>G	p.His80Arg
chr8	37575425	C	A	167	Olr1198	missense_variant	MODERATE	transcript	NM_001000436	protein_coding	c.70C>A	p.Leu24Met
chr8	40252463	A	G	339	Olr1327	missense_variant	MODERATE	transcript	NM_001000475	protein_coding	c.826A>G	p.Ile276Val
chr8	40268629	G	A	226	Olr1328	missense_variant	MODERATE	transcript	NM_001000599	protein_coding	c.680G>A	p.Arg227His
chr8	46532966	C	T	419	Apoc3	missense_variant	MODERATE	transcript	NM_001271053	protein_coding	c.52G>A	p.Ala18Thr
chr8	57650592	GCAGGGA	G	1391	RGD1305464	disruptive_inframe_deletion	MODERATE	transcript	NM_001025011	protein_coding	c.2024_2029delTCCCTG	p.Val675_Pro676del
chr8	58572679	C	T	378	Islr	missense_variant	MODERATE	transcript	NM_001126300	protein_coding	c.428G>A	p.Arg143His
chr8	58715200	A	G	402	Loxl1	missense_variant	MODERATE	transcript	NM_001012125	protein_coding	c.844T>C	p.Ser282Pro
chr8	77853242	C	A	503	Tinag	missense_variant	MODERATE	transcript	NM_001005549	protein_coding	c.664G>T	p.Ala222Ser
chr8	84323060	G	C	331	Lca5	missense_variant	MODERATE	transcript	NM_001013954	protein_coding	c.1874C>G	p.Thr625Ser
chr8	84323081	G	GTGGCGC	1405	Lca5	conservative_inframe_insertion	MODERATE	transcript	NM_001013954	protein_coding	c.1847_1852dupGCGCCA	p.Ser616_Ala617dup
chr8	87729090	C	T	375	Prss35	missense_variant	MODERATE	transcript	NM_001008560	protein_coding	c.847C>T	p.His283Tyr
chr8	100980514	T	C	402	Il20rb	missense_variant	MODERATE	transcript	NM_001173438	protein_coding	c.877A>G	p.Thr293Ala
chr8	106865591	C	A	267	Tlr9	missense_variant	MODERATE	transcript	NM_198131	protein_coding	c.13C>A	p.Arg5Ser
chr8	106866420	G	A	408	Tlr9	missense_variant	MODERATE	transcript	NM_198131	protein_coding	c.842G>A	p.Arg281His
chr8	107328994	TACACACACACACACAC	T	509	Rad54l2	splice_acceptor_variant&splice_donor_variant&splice_region_variant&3_prime_UTR_variant&intron_variant,splice_region_variant,non_coding_transcript_variant	HIGH	transcript	NM_001134520	protein_coding	c.*990_*996-1delGTGTGTGTGTGTGTGT
chr8	108364749	T	C	396	Sema3f	missense_variant	MODERATE	transcript	NM_001108185	protein_coding	c.716A>G	p.Lys239Arg
chr8	108532740	G	A	324	Rbm6	missense_variant	MODERATE	transcript	NM_001108186	protein_coding	c.449C>T	p.Thr150Ile
chr8	108603556	C	T	443	Mst1r	missense_variant	MODERATE	transcript	NM_001106855	protein_coding	c.1733C>T	p.Pro578Leu
chr8	108770987	C	A	279	Mst1	missense_variant	MODERATE	transcript	NM_024352	protein_coding	c.953C>A	p.Ala318Glu
chr8	108773006	T	A	420	Mst1	missense_variant	MODERATE	transcript	NM_024352	protein_coding	c.1944T>A	p.Ser648Arg
chr8	108774845	G	A	335	Apeh	missense_variant	MODERATE	transcript	NM_012500	protein_coding	c.1649C>T	p.Ser550Phe
chr8	108793281	T	TTGCTGCTGCTGCTGC	1678	Bsn	disruptive_inframe_insertion	MODERATE	transcript	NM_019146	protein_coding	c.11334_11348dupGCAGCAGCAGCAGCA	p.Gln3779_Gln3783dup
chr8	108894655	T	C	231	Dag1	missense_variant	MODERATE	transcript	NM_053697	protein_coding	c.1321A>G	p.Thr441Ala
chr8	109547044	G	A	351	Celsr3	missense_variant	MODERATE	transcript	NM_031320	protein_coding	c.7054G>A	p.Ala2352Thr
chr8	109605607	A	C	372	Col7a1	missense_variant	MODERATE	transcript	NM_001106858	protein_coding	c.118A>C	p.Ile40Leu
chr8	109608514	C	T	375	Col7a1	missense_variant	MODERATE	transcript	NM_001106858	protein_coding	c.1532C>T	p.Pro511Leu
chr8	117793357	C	T	381	Azi2	missense_variant	MODERATE	transcript	NM_001025705	protein_coding	c.704C>T	p.Ala235Val
chr8	119076831	A	T	268	Myd88	missense_variant	MODERATE	transcript	NM_198130	protein_coding	c.510T>A	p.Ser170Arg
chr8	119289075	G	A	363	Scn5a	splice_acceptor_variant&intron_variant	HIGH	transcript	NM_013125	protein_coding	c.396-1C>T
chr8	119404492	C	CAGG	1846	Scn10a	splice_donor_variant&intron_variant	HIGH	transcript	NM_017247	protein_coding	c.1559+1_1559+2insCCT
chr8	119404493	C	G	390	Scn10a	splice_donor_variant&intron_variant	HIGH	transcript	NM_017247	protein_coding	c.1559+1G>C
chr8	119710484	G	C	315	Csrnp1	missense_variant	MODERATE	transcript	NM_001108786	protein_coding	c.151C>G	p.Pro51Ala
chr8	120288715	CCAGGCCAGAAGGCCG	C	1503	Rpl14	conservative_inframe_deletion	MODERATE	transcript	NM_022949	protein_coding	c.532_546delGCAGGCCAGAAGGCC	p.Ala178_Ala182del
chr8	122516382	C	T	443	Zkscan7	missense_variant	MODERATE	transcript	NM_001170577	protein_coding	c.1276C>T	p.Arg426Cys
chr9	11557424	C	T	339	Mocs1	missense_variant	MODERATE	transcript	NM_001106881	protein_coding	c.457G>A	p.Val153Ile
chr9	13677126	CTGT	C	966	Trerf1	disruptive_inframe_deletion	MODERATE	transcript	NM_001108199	protein_coding	c.936_938delACA	p.Gln313del
chr9	14099529	A	T	476	Tbcc	missense_variant	MODERATE	transcript	NM_001108200	protein_coding	c.493T>A	p.Leu165Met
chr9	14171618	GCCCCCATTCCCA	G	1117	Bicral	disruptive_inframe_deletion	MODERATE	transcript	NM_001106888	protein_coding	c.1875_1886delCCCCATTCCCAC	p.Pro626_Thr629del
chr9	14440103	C	T	480	Cul9	missense_variant	MODERATE	transcript	NM_001191582	protein_coding	c.667C>T	p.Arg223Cys
chr9	14677646	T	C	482	Dlk2	missense_variant	MODERATE	transcript	NM_001108202	protein_coding	c.777A>G	p.Ile259Met
chr9	14677720	C	A	384	Dlk2	missense_variant	MODERATE	transcript	NM_001108202	protein_coding	c.703G>T	p.Asp235Tyr
chr9	17332578	AAT	A	1006	Slc25a27	splice_donor_variant&intron_variant	HIGH	transcript	NM_053500	protein_coding	c.*1500+1_*1500+2delAT
chr9	40111511	C	T	312	Lipt1	missense_variant	MODERATE	transcript	NM_001108212	protein_coding	c.575C>T	p.Ser192Leu
chr9	40281288	C	T	393	Rev1	missense_variant	MODERATE	transcript	NM_001108213	protein_coding	c.2713G>A	p.Gly905Ser
chr9	40281745	C	T	312	Rev1	missense_variant	MODERATE	transcript	NM_001108213	protein_coding	c.2504G>A	p.Arg835His
chr9	40436101	CTGCTGCTGCTGCTGT	C	1097	Aff3	disruptive_inframe_deletion	MODERATE	transcript	NM_001191887	protein_coding	c.2099_2113delACAGCAGCAGCAGCA	p.Asn700_Ser704del
chr9	40767656	C	A	360	Aff3	missense_variant	MODERATE	transcript	NM_001191887	protein_coding	c.644G>T	p.Gly215Val
chr9	45162156	A	C	401	Mrps9	missense_variant	MODERATE	transcript	NM_001100549	protein_coding	c.528A>C	p.Arg176Ser
chr9	48669691	C	T	363	Hibch	missense_variant	MODERATE	transcript	NM_001013112	protein_coding	c.16G>A	p.Val6Met
chr9	48866823	C	T	285	Nemp2	missense_variant	MODERATE	transcript	NM_001134642	protein_coding	c.941G>A	p.Cys314Tyr
chr9	48866997	T	A	346	Nemp2	missense_variant	MODERATE	transcript	NM_001134642	protein_coding	c.767A>T	p.Tyr256Phe
chr9	55580200	C	T	468	Hecw2	missense_variant	MODERATE	transcript	NM_001108218	protein_coding	c.89G>A	p.Ser30Asn
chr9	56145733	G	A	491	Ankrd44	missense_variant	MODERATE	transcript	NM_001191807	protein_coding	c.2215C>T	p.Pro739Ser
chr9	56160365	G	C	409	Ankrd44	missense_variant	MODERATE	transcript	NM_001191807	protein_coding	c.1664C>G	p.Thr555Ser
chr9	58961555	A	C	271	Tyw5	missense_variant,non_coding_transcript_exon_variant	MODERATE	transcript	NM_001170473	protein_coding	c.749T>G	p.Leu250Arg
chr9	59778075	A	G	259	Aox4	missense_variant	MODERATE	transcript	NM_001008523	protein_coding	c.577A>G	p.Lys193Glu
chr9	59782826	C	T	382	Aox4	missense_variant	MODERATE	transcript	NM_001008523	protein_coding	c.938C>T	p.Ala313Val
chr9	59788048	G	A	336	Aox4	missense_variant	MODERATE	transcript	NM_001008523	protein_coding	c.1348G>A	p.Glu450Lys
chr9	59832968	C	T	408	Aox2	missense_variant	MODERATE	transcript	NM_001008522	protein_coding	c.194C>T	p.Pro65Leu
chr9	59855316	C	T	434	Aox2	missense_variant	MODERATE	transcript	NM_001008522	protein_coding	c.1408C>T	p.Pro470Ser
chr9	59991946	C	T	494	Nif3l1	stop_gained	HIGH	transcript	NM_001024763	protein_coding	c.907C>T	p.Arg303*
chr9	60208382	C	A	463	Cflar	missense_variant	MODERATE	transcript	NM_001033864	protein_coding	c.532C>A	p.Gln178Lys
chr9	66463240	A	G	187	Crygb	missense_variant	MODERATE	transcript	NM_001109875	protein_coding	c.160T>C	p.Tyr54His
chr9	84533851	TTCTGTGCTTTCC	T	565	Sphkap	disruptive_inframe_deletion	MODERATE	transcript	NM_001127492	protein_coding	c.1878_1889delGGAAAGCACAGA	p.Glu627_Glu630del
chr9	86206961	T	C	339	Sp110	missense_variant	MODERATE	transcript	NM_001034137	protein_coding	c.1112A>G	p.His371Arg
chr9	86206962	G	T	342	Sp110	missense_variant	MODERATE	transcript	NM_001034137	protein_coding	c.1111C>A	p.His371Asn
chr9	86212597	T	C	247	Sp110	missense_variant	MODERATE	transcript	NM_001034137	protein_coding	c.626A>G	p.Gln209Arg
chr9	87005264	T	TTCA	1306	Ncl	disruptive_inframe_insertion	MODERATE	transcript	NM_012749	protein_coding	c.591_593dupTGA	p.Asp197dup
chr9	88856442	AAGGTGGTTT	A	951	Hjurp	disruptive_inframe_deletion	MODERATE	transcript	NM_001191813	protein_coding	c.1134_1142delAAACCACCT	p.Asn379_Leu381del
chr9	97640812	C	CT	489	Slco6d1	frameshift_variant	HIGH	transcript	NM_001014270	protein_coding	c.2077dupA	p.Ser693fs
chr9	98751577	A	G	398	Nudt12	missense_variant	MODERATE	transcript	NM_001109010	protein_coding	c.686T>C	p.Val229Ala
chr9	105249399	T	C	446	Rab31	missense_variant	MODERATE	transcript	NM_145094	protein_coding	c.530A>G	p.Asn177Ser
chr9	107778353	G	C	354	Lama1	missense_variant	MODERATE	transcript	NM_001108237	protein_coding	c.5068G>C	p.Gly1690Arg
chr9	107786754	C	T	345	Lama1	missense_variant	MODERATE	transcript	NM_001108237	protein_coding	c.5798C>T	p.Thr1933Met
chr9	107789255	G	A	408	Lama1	missense_variant	MODERATE	transcript	NM_001108237	protein_coding	c.5966G>A	p.Arg1989His
chr9	107791386	A	C	312	Lama1	missense_variant&splice_region_variant	MODERATE	transcript	NM_001108237	protein_coding	c.6214A>C	p.Ile2072Leu
chr9	107802625	G	T	517	Lama1	missense_variant	MODERATE	transcript	NM_001108237	protein_coding	c.7612G>T	p.Ala2538Ser
chr9	107803603	C	T	435	Lama1	missense_variant	MODERATE	transcript	NM_001108237	protein_coding	c.7675C>T	p.Arg2559Cys
chr9	107805998	C	T	259	Lama1	missense_variant	MODERATE	transcript	NM_001108237	protein_coding	c.8045C>T	p.Ala2682Val
chr9	107807311	C	G	128	Lama1	missense_variant	MODERATE	transcript	NM_001108237	protein_coding	c.8122C>G	p.Leu2708Val
chr9	107808614	C	A	431	Lama1	missense_variant	MODERATE	transcript	NM_001108237	protein_coding	c.8250C>A	p.Asn2750Lys
chr9	107810443	C	T	422	Lama1	missense_variant	MODERATE	transcript	NM_001108237	protein_coding	c.8684C>T	p.Ala2895Val
chr9	107816621	C	A	350	Lama1	missense_variant	MODERATE	transcript	NM_001108237	protein_coding	c.9213C>A	p.His3071Gln
chr9	108809991	G	A	275	Tmem200c	missense_variant	MODERATE	transcript	NM_001251926	protein_coding	c.781G>A	p.Val261Met
chr9	108810213	C	T	336	Tmem200c	missense_variant	MODERATE	transcript	NM_001251926	protein_coding	c.1003C>T	p.Arg335Cys
chr9	108810718	C	T	348	Tmem200c	missense_variant	MODERATE	transcript	NM_001251926	protein_coding	c.1508C>T	p.Pro503Leu
chr9	109183853	G	A	494	Epb41l3	missense_variant	MODERATE	transcript	NM_053927	protein_coding	c.223G>A	p.Ala75Thr
chr9	109219825	A	G	303	Epb41l3	missense_variant	MODERATE	transcript	NM_053927	protein_coding	c.851A>G	p.Glu284Gly
chr10	568386	C	G	256	Abcc1	missense_variant	MODERATE	transcript	NM_022281	protein_coding	c.1872G>C	p.Glu624Asp
chr10	12979956	TCATCCTCAC	T	690	Zg16b	splice_acceptor_variant&splice_donor_variant&splice_region_variant&intron_variant	HIGH	transcript	NM_001108823	protein_coding	c.661+1_662-1delGTGAGGATG
chr10	12979997	C	A	348	Zg16b	missense_variant	MODERATE	transcript	NM_001108823	protein_coding	c.630G>T	p.Glu210Asp
chr10	16344277	A	C	410	Nkx2-5	missense_variant	MODERATE	transcript	NM_053651	protein_coding	c.26A>C	p.His9Pro
chr10	16346526	A	T	419	Nkx2-5	splice_donor_variant&splice_region_variant&intron_variant	HIGH	transcript	NM_053651	protein_coding	c.830+1A>T
chr10	17118112	G	A	373	Stk10	missense_variant	MODERATE	transcript	NM_019206	protein_coding	c.127G>A	p.Gly43Arg
chr10	17118112	G	A	373	Stk10	missense_variant	MODERATE	transcript	NM_019206	protein_coding	c.127G>A	p.Gly43Arg
chr10	33380193	G	C	395	Olr1385	missense_variant	MODERATE	transcript	NM_214833	protein_coding	c.618C>G	p.Phe206Leu
chr10	33718328	G	A	124	Olr1394	missense_variant	MODERATE	transcript	NM_001001091	protein_coding	c.498G>A	p.Met166Ile
chr10	33845520	G	A	191	Olr1401	missense_variant	MODERATE	transcript	NM_001000003	protein_coding	c.763G>A	p.Val255Ile
chr10	35300128	C	T	276	Olr1405	missense_variant	MODERATE	transcript	NM_001001012	protein_coding	c.385C>T	p.Pro129Ser
chr10	35364941	G	A	363	Olr1410	missense_variant	MODERATE	transcript	NM_001000784	protein_coding	c.275G>A	p.Gly92Glu
chr10	37480220	GCTC	G	951	Zcchc10	disruptive_inframe_deletion	MODERATE	transcript	NM_001271026	protein_coding	c.366_368delCTC	p.Ser123del
chr10	42842502	G	A	360	Olr1421	missense_variant	MODERATE	transcript	NM_001000780	protein_coding	c.953C>T	p.Thr318Ile
chr10	42992924	T	C	434	LOC691352	missense_variant	MODERATE	transcript	NM_001109638	protein_coding	c.420A>G	p.Ile140Met
chr10	42993880	A	AC	1652	LOC691352	frameshift_variant	HIGH	transcript	NM_001109638	protein_coding	c.222dupG	p.Cys75fs
chr10	43008503	G	C	466	Olr1432	missense_variant	MODERATE	transcript	NM_001000012	protein_coding	c.102C>G	p.Phe34Leu
chr10	43023036	G	A	429	Trim58	missense_variant	MODERATE	transcript	NM_001191641	protein_coding	c.41G>A	p.Arg14Gln
chr10	43044735	G	T	348	Olr1433	missense_variant	MODERATE	transcript	NM_001000525	protein_coding	c.76G>T	p.Val26Phe
chr10	43354798	C	G	277	Olr1448	missense_variant	MODERATE	transcript	NM_001000019	protein_coding	c.313C>G	p.Leu105Val
chr10	43523512	A	C	410	Olr1457	missense_variant	MODERATE	transcript	NM_001000526	protein_coding	c.121T>G	p.Phe41Val
chr10	44595450	C	T	390	Flcn	missense_variant	MODERATE	transcript	NM_199390	protein_coding	c.949G>A	p.Ala317Thr
chr10	47401778	G	GAAGGCATACGCTGGCTGCCTCTCT	776	Zfp287	disruptive_inframe_insertion	MODERATE	transcript	NM_001107008	protein_coding	c.822_845dupAGAGAGGCAGCCAGCGTATGCCTT	p.Leu274_Ala281dup
chr10	49860240	A	T	327	Myocd	missense_variant	MODERATE	transcript	NM_182667	protein_coding	c.596T>A	p.Leu199His
chr10	50482248	C	T	291	Zfp18	missense_variant	MODERATE	transcript	NM_001012008	protein_coding	c.448C>T	p.Arg150Cys
chr10	51627708	C	T	418	Pirt	missense_variant	MODERATE	transcript	NM_001109032	protein_coding	c.127C>T	p.Pro43Ser
chr10	52550016	C	A	505	Usp43	missense_variant	MODERATE	transcript	NM_001126303	protein_coding	c.2795G>T	p.Ser932Ile
chr10	54944846	C	CGCTGCTGCTGCTGCTGCTGCT	1342	Bcl6b	conservative_inframe_insertion	MODERATE	transcript	NM_001108279	protein_coding	c.703_723dupAGCAGCAGCAGCAGCAGCAGC	p.Ser235_Ser241dup
chr10	55323725	A	ACAGCAG	839	Mink1	conservative_inframe_insertion	MODERATE	transcript	NM_001271136	protein_coding	c.1516_1521dupCAGCAG	p.Gln506_Gln507dup
chr10	55438896	C	T	396	Kif1c	missense_variant	MODERATE	transcript	NM_145877	protein_coding	c.1813C>T	p.Pro605Ser
chr10	55606187	G	A	339	Rabep1	missense_variant	MODERATE	transcript	NM_019124	protein_coding	c.448G>A	p.Ala150Thr
chr10	55606187	G	A	339	Rabep1	missense_variant	MODERATE	transcript	NM_019124	protein_coding	c.448G>A	p.Ala150Thr
chr10	57365760	A	G	500	Ankfy1	missense_variant	MODERATE	transcript	NM_001107018	protein_coding	c.1852A>G	p.Thr618Ala
chr10	57598080	G	A	360	Atp2a3	missense_variant	MODERATE	transcript	NM_012914	protein_coding	c.1439G>A	p.Arg480Gln
chr10	57840596	G	A	419	Shpk	missense_variant	MODERATE	transcript	NM_001033682	protein_coding	c.1366G>A	p.Val456Ile
chr10	57949882	C	G	312	Spata22	missense_variant	MODERATE	transcript	NM_001191824	protein_coding	c.146C>G	p.Thr49Ser
chr10	57975712	A	G	360	Olr1466	missense_variant	MODERATE	transcript	NM_001000024	protein_coding	c.194A>G	p.Asn65Ser
chr10	57975814	C	T	244	Olr1466	missense_variant	MODERATE	transcript	NM_001000024	protein_coding	c.296C>T	p.Thr99Ile
chr10	58010097	T	C	312	Olr1468	missense_variant	MODERATE	transcript	NM_001000724	protein_coding	c.100A>G	p.Met34Val
chr10	58010097	T	C	312	Olr1468	missense_variant	MODERATE	transcript	NM_001000724	protein_coding	c.100A>G	p.Met34Val
chr10	58037114	G	T	283	Olr1470	missense_variant	MODERATE	transcript	NM_001000723	protein_coding	c.73C>A	p.His25Asn
chr10	58057845	A	G	399	Olr1471	missense_variant	MODERATE	transcript	NM_001000722	protein_coding	c.442T>C	p.Ser148Pro
chr10	58057992	A	T	354	Olr1471	missense_variant	MODERATE	transcript	NM_001000722	protein_coding	c.295T>A	p.Ser99Thr
chr10	58070810	C	A	421	Olr1472	missense_variant	MODERATE	transcript	NM_001000944	protein_coding	c.901C>A	p.Leu301Ile
chr10	58070819	G	A	463	Olr1472	missense_variant	MODERATE	transcript	NM_001000944	protein_coding	c.910G>A	p.Val304Ile
chr10	58215118	A	G	282	Olr1479	missense_variant	MODERATE	transcript	NM_001000721	protein_coding	c.505T>C	p.Cys169Arg
chr10	58274075	C	T	390	Olr1482	missense_variant	MODERATE	transcript	NM_001000026	protein_coding	c.37C>T	p.Leu13Phe
chr10	58435148	A	G	384	Olr1490	missense_variant	MODERATE	transcript	NM_001000718	protein_coding	c.760A>G	p.Thr254Ala
chr10	58797676	G	A	366	Olr1504	missense_variant	MODERATE	transcript	NM_001000495	protein_coding	c.475C>T	p.His159Tyr
chr10	58837611	T	G	474	Olr1505	missense_variant	MODERATE	transcript	NM_001000032	protein_coding	c.44T>G	p.Leu15Arg
chr10	59000056	C	T	315	Olr1511	stop_gained	HIGH	transcript	NM_001000034	protein_coding	c.4C>T	p.Gln2*
chr10	59023987	C	A	264	Olr1512	missense_variant	MODERATE	transcript	NM_001001350	protein_coding	c.635C>A	p.Thr212Asn
chr10	59024016	A	G	294	Olr1512	missense_variant	MODERATE	transcript	NM_001001350	protein_coding	c.664A>G	p.Ile222Val
chr10	59024026	C	T	281	Olr1512	missense_variant	MODERATE	transcript	NM_001001350	protein_coding	c.674C>T	p.Ala225Val
chr10	59024106	A	G	455	Olr1512	missense_variant	MODERATE	transcript	NM_001001350	protein_coding	c.754A>G	p.Thr252Ala
chr10	59237843	G	A	247	Olr1520	missense_variant	MODERATE	transcript	NM_001000714	protein_coding	c.841G>A	p.Ala281Thr
chr10	60232972	G	A	410	Smyd4	missense_variant	MODERATE	transcript	NM_001105810	protein_coding	c.1127G>A	p.Arg376His
chr10	60293224	T	G	386	Wdr81	missense_variant	MODERATE	transcript	NM_001134360	protein_coding	c.1863A>C	p.Gln621His
chr10	60351407	G	A	327	Prpf8	missense_variant	MODERATE	transcript	NM_001191590	protein_coding	c.5881G>A	p.Val1961Ile
chr10	60357249	TGAA	T	620	Rilp	disruptive_inframe_deletion	MODERATE	transcript	NM_001105811	protein_coding	c.860_862delAAG	p.Glu287del
chr10	60772877	C	T	283	Rph3al	missense_variant	MODERATE	transcript	NM_133591	protein_coding	c.149G>A	p.Gly50Glu
chr10	61654446	G	A	336	Cpd	missense_variant	MODERATE	transcript	NM_012836	protein_coding	c.1468C>T	p.Pro490Ser
chr10	61739113	G	A	327	Tmigd1	missense_variant	MODERATE	transcript	NM_001135029	protein_coding	c.20G>A	p.Arg7Gln
chr10	61858257	C	T	408	Slc6a4	missense_variant	MODERATE	transcript	NM_013034	protein_coding	c.1876C>T	p.Arg626Cys
chr10	62302866	G	A	211	Ssh2	missense_variant	MODERATE	transcript	NM_001107024	protein_coding	c.2504G>A	p.Gly835Asp
chr10	62302868	T	G	211	Ssh2	missense_variant	MODERATE	transcript	NM_001107024	protein_coding	c.2506T>G	p.Cys836Gly
chr10	62771914	TG	T	582	Pipox	frameshift_variant	HIGH	transcript	NM_001012009	protein_coding	c.760delC	p.His254fs
chr10	63110047	C	T	261	Supt6h	missense_variant	MODERATE	transcript	NM_001191820	protein_coding	c.4126G>A	p.Gly1376Ser
chr10	63378974	G	A	232	Sarm1	missense_variant	MODERATE	transcript	NM_001105817	protein_coding	c.1838C>T	p.Ala613Val
chr10	63392418	G	A	476	Sarm1	missense_variant	MODERATE	transcript	NM_001105817	protein_coding	c.278C>T	p.Ala93Val
chr10	63856854	A	G	1122	Lgals5	missense_variant	MODERATE	transcript	NM_012976	protein_coding	c.64T>C	p.Ser22Pro
chr10	63909924	C	T	396	Lgals9	missense_variant	MODERATE	transcript	NM_012977	protein_coding	c.637G>A	p.Val213Met
chr10	63921953	C	T	384	Lgals9	missense_variant	MODERATE	transcript	NM_012977	protein_coding	c.109G>A	p.Val37Ile
chr10	65138232	C	G	458	Adap2	missense_variant	MODERATE	transcript	NM_020101	protein_coding	c.77C>G	p.Ala26Gly
chr10	65434194	C	T	361	Psmd11	missense_variant	MODERATE	transcript	NM_001107027	protein_coding	c.28C>T	p.Leu10Phe
chr10	68013528	T	A	253	Slfn4	missense_variant	MODERATE	transcript	NM_053687	protein_coding	c.875T>A	p.Phe292Tyr
chr10	68013543	G	A	225	Slfn4	missense_variant	MODERATE	transcript	NM_053687	protein_coding	c.890G>A	p.Arg297Lys
chr10	68013634	C	A	261	Slfn4	missense_variant	MODERATE	transcript	NM_053687	protein_coding	c.981C>A	p.Asp327Glu
chr10	68916751	G	A	279	Ac1576-Synrg	stop_gained,intron_variant	HIGH	transcript	NM_001287624	protein_coding	c.652C>T	p.Arg218*
chr10	69701980	CCGACTTG	C	951	Ube2i-Dhrs11	frameshift_variant&splice_donor_variant&splice_region_variant&intron_variant,intron_variant	HIGH	transcript	NM_013050.2	protein_coding	c.22_25+3delCGACTTG	p.Arg8fs
chr10	79443150	G	A	339	Epn3	missense_variant	MODERATE	transcript	NM_001024791	protein_coding	c.724C>T	p.Arg242Cys
chr10	79585134	G	A	300	Lrrc59	missense_variant	MODERATE	transcript	NM_001008280	protein_coding	c.775G>A	p.Val259Ile
chr10	80697779	A	G	467	Zfp652	missense_variant	MODERATE	transcript	NM_001080207	protein_coding	c.1606A>G	p.Ser536Gly
chr10	82956870	T	C	256	Plxdc1	missense_variant	MODERATE	transcript	NM_001107046	protein_coding	c.353A>G	p.Asn118Ser
chr10	83386485	T	C	360	Pnmt	missense_variant	MODERATE	transcript	NM_031526	protein_coding	c.854T>C	p.Val285Ala
chr10	85187269	T	A	289	Krt42	missense_variant	MODERATE	transcript	NM_001008816	protein_coding	c.1082A>T	p.Gln361Leu
chr10	85285959	G	A	443	Hap1	missense_variant	MODERATE	transcript	NM_177982	protein_coding	c.146C>T	p.Thr49Ile
chr10	85344707	T	C	351	P3h4	missense_variant	MODERATE	transcript	NM_021581	protein_coding	c.376A>G	p.Lys126Glu
chr10	86402103	G	A	373	Rnd2	missense_variant	MODERATE	transcript	NM_001010953	protein_coding	c.553G>A	p.Gly185Ser
chr10	87098803	G	A	439	Nags	missense_variant	MODERATE	transcript	NM_001107053	protein_coding	c.400G>A	p.Val134Met
chr10	87098803	G	A	439	Nags	missense_variant	MODERATE	transcript	NM_001107053	protein_coding	c.400G>A	p.Val134Met
chr10	87215233	G	A	348	Hrob	missense_variant	MODERATE	transcript	NM_001017988	protein_coding	c.1102G>A	p.Val368Ile
chr10	87848603	G	A	267	Ccdc103	missense_variant	MODERATE	transcript	NM_001109049	protein_coding	c.236G>A	p.Arg79Gln
chr10	88034089	C	T	413	Plcd3	missense_variant	MODERATE	transcript	NM_001105845	protein_coding	c.1241G>A	p.Arg414His
chr10	93925658	C	T	300	Axin2	splice_acceptor_variant&intron_variant	HIGH	transcript	NM_024355	protein_coding	c.*18-1C>T
chr10	98708310	C	T	427	Cog1-Fam104a	missense_variant,3_prime_UTR_variant	MODERATE	transcript	NM_001107062	protein_coding	c.2809C>T	p.Pro937Ser
chr10	99825306	G	A	244	Kif19	missense_variant	MODERATE	transcript	NM_001271202	protein_coding	c.2672G>A	p.Arg891Gln
chr10	99933615	A	G	163	Cd300a	missense_variant	MODERATE	transcript	NM_001205348	protein_coding	c.302A>G	p.Asn101Ser
chr10	100415657	T	C	324	Slc9a3r1	missense_variant&splice_region_variant	MODERATE	transcript	NM_021594	protein_coding	c.433T>C	p.Cys145Arg
chr10	100492801	C	T	310	Grin2c	missense_variant	MODERATE	transcript	NM_012575	protein_coding	c.2165G>A	p.Arg722His
chr10	101138843	G	A	398	Smim5-Recql5	missense_variant,intron_variant	MODERATE	transcript	NM_001163002	protein_coding	c.115G>A	p.Val39Ile
chr10	101359210	C	G	339	Trim65	missense_variant	MODERATE	transcript	NM_001135714	protein_coding	c.1278G>C	p.Glu426Asp
chr10	102502548	C	T	443	Septin9	missense_variant	MODERATE	transcript	NM_031837	protein_coding	c.421C>T	p.Pro141Ser
chr10	103048699	A	C	327	Afmid	missense_variant	MODERATE	transcript	NM_001111366	protein_coding	c.109A>C	p.Thr37Pro
chr10	103638745	C	T	396	Cant1	missense_variant	MODERATE	transcript	NM_144754	protein_coding	c.935G>A	p.Arg312Lys
chr10	103641654	T	C	366	Cant1	missense_variant	MODERATE	transcript	NM_144754	protein_coding	c.419A>G	p.Asp140Gly
chr11	26960956	C	T	375	Bach1	missense_variant	MODERATE	transcript	NM_001107113	protein_coding	c.1364C>T	p.Thr455Ile
chr11	33008867	A	C	470	Cbr3	missense_variant	MODERATE	transcript	NM_001107110	protein_coding	c.142A>C	p.Lys48Gln
chr11	41034253	A	G	347	Olr1531	missense_variant	MODERATE	transcript	NM_001001102	protein_coding	c.584A>G	p.Glu195Gly
chr11	41059870	G	A	290	Olr1532	missense_variant	MODERATE	transcript	NM_001001103	protein_coding	c.701G>A	p.Arg234Lys
chr11	41059924	A	G	256	Olr1532	missense_variant	MODERATE	transcript	NM_001001103	protein_coding	c.755A>G	p.Asp252Gly
chr11	41134851	C	T	327	Olr1535	missense_variant	MODERATE	transcript	NM_001000945	protein_coding	c.365G>A	p.Arg122His
chr11	41211479	T	C	272	Olr1539	missense_variant	MODERATE	transcript	NM_001000729	protein_coding	c.44T>C	p.Met15Thr
chr11	41231450	T	C	339	Olr1540	missense_variant	MODERATE	transcript	NM_001001383	protein_coding	c.74T>C	p.Ile25Thr
chr11	41296665	A	G	374	Olr1543	missense_variant	MODERATE	transcript	NM_001001104	protein_coding	c.370A>G	p.Thr124Ala
chr11	41333584	G	A	300	Olr1545	missense_variant	MODERATE	transcript	NM_001001105	protein_coding	c.473G>A	p.Gly158Glu
chr11	41356934	A	C	229	Olr1546	missense_variant	MODERATE	transcript	NM_001001106	protein_coding	c.589A>C	p.Ile197Leu
chr11	41462958	C	T	247	Olr1553	missense_variant	MODERATE	transcript	NM_001000051	protein_coding	c.88G>A	p.Val30Met
chr11	41495368	A	C	383	Olr1555	missense_variant	MODERATE	transcript	NM_001000726	protein_coding	c.448T>G	p.Leu150Val
chr11	62198711	T	G	363	Poglut1	missense_variant	MODERATE	transcript	NM_001100652	protein_coding	c.13T>G	p.Ser5Ala
chr11	62198759	G	A	417	Poglut1	missense_variant	MODERATE	transcript	NM_001100652	protein_coding	c.61G>A	p.Val21Met
chr11	62268968	CGGTGATGGCGATGAAGAA	C	1381	Cd80	conservative_inframe_deletion	MODERATE	transcript	NM_012926	protein_coding	c.796_813delTTCTTCATCGCCATCACC	p.Phe266_Thr271del
chr11	63707151	TAGAGGC	T	785	Polq	conservative_inframe_deletion	MODERATE	transcript	NM_001105878	protein_coding	c.5131_5136delGCCTCT	p.Ala1711_Ser1712del
chr11	63707757	T	TATGTGGTGG	776	Polq	conservative_inframe_insertion	MODERATE	transcript	NM_001105878	protein_coding	c.4530_4531insCCACCACAT	p.Gly1510_Thr1511insProProHis
chr11	63862873	G	C	287	Golgb1	missense_variant	MODERATE	transcript	NM_138885	protein_coding	c.2714C>G	p.Ala905Gly
chr11	64090989	C	A	396	Ildr1	missense_variant	MODERATE	transcript	NM_001127536	protein_coding	c.1121G>T	p.Arg374Leu
chr11	68117917	C	T	351	Tnk2	missense_variant	MODERATE	transcript	NM_001008336	protein_coding	c.2303G>A	p.Arg768Gln
chr11	68118473	G	A	434	Tnk2	missense_variant	MODERATE	transcript	NM_001008336	protein_coding	c.1747C>T	p.Arg583Trp
chr11	68300519	G	A	405	Slc51a	missense_variant	MODERATE	transcript	NM_001107087	protein_coding	c.58G>A	p.Glu20Lys
chr11	68373752	G	A	363	Tm4sf19	missense_variant	MODERATE	transcript	NM_001105873	protein_coding	c.377C>T	p.Ser126Leu
chr11	70129637	TTCC	T	1310	Fam43a	disruptive_inframe_deletion	MODERATE	transcript	NM_001039002	protein_coding	c.858_860delGGA	p.Glu287del
chr11	70161983	G	A	340	Lsg1	missense_variant	MODERATE	transcript	NM_001013421	protein_coding	c.1402G>A	p.Val468Ile
chr11	84773871	T	C	370	Spidr	missense_variant	MODERATE	transcript	NM_001100988	protein_coding	c.2273A>G	p.Gln758Arg
chr12	529935	CTTTGG	C	1282	Kl	splice_donor_variant&splice_region_variant&intron_variant	HIGH	transcript	NM_031336	protein_coding	c.*322+1_*322+5delTTTGG
chr12	2890548	T	A	418	Vom2r60	missense_variant	MODERATE	transcript	NM_001099480	protein_coding	c.2273A>T	p.Gln758Leu
chr12	2890615	G	A	395	Vom2r60	missense_variant	MODERATE	transcript	NM_001099480	protein_coding	c.2206C>T	p.Arg736Cys
chr12	3013990	G	C	282	Vom2r59	missense_variant	MODERATE	transcript	NM_001099466	protein_coding	c.2523C>G	p.Asn841Lys
chr12	3014567	A	G	264	Vom2r59	missense_variant	MODERATE	transcript	NM_001099466	protein_coding	c.1946T>C	p.Val649Ala
chr12	5824923	C	T	372	Uspl1	missense_variant,intron_variant	MODERATE	transcript	NM_001198555	protein_coding	c.1939G>A	p.Val647Ile
chr12	10835812	A	G	384	Usp42	missense_variant	MODERATE	transcript	NM_001105909	protein_coding	c.3536A>G	p.Asn1179Ser
chr12	11172565	T	A	182	Grid2ip	missense_variant	MODERATE	transcript	NM_001105910	protein_coding	c.2160A>T	p.Leu720Phe
chr12	11180476	C	T	414	Grid2ip	missense_variant	MODERATE	transcript	NM_001105910	protein_coding	c.950G>A	p.Arg317His
chr12	15393919	T	TCGC	1531	Get4	conservative_inframe_insertion	MODERATE	transcript	NM_001163320	protein_coding	c.25_27dupGCG	p.Ala9dup
chr12	16137515	G	A	351	LOC288521	missense_variant	MODERATE	transcript	NM_001013868	protein_coding	c.191C>T	p.Ser64Leu
chr12	17003914	A	G	357	Zscan21	missense_variant	MODERATE	transcript	NM_001012021	protein_coding	c.227A>G	p.His76Arg
chr12	21286406	C	T	510	Pom121	missense_variant	MODERATE	transcript	NM_053622	protein_coding	c.1411C>T	p.Pro471Ser
chr12	31212976	C	T	303	Dhx37	missense_variant	MODERATE	transcript	NM_001105926	protein_coding	c.3026C>T	p.Ala1009Val
chr12	32151566	C	T	396	Kmt5a	missense_variant	MODERATE	transcript	NM_001246665	protein_coding	c.376G>A	p.Ala126Thr
chr12	38643737	C	T	284	Nos1	missense_variant	MODERATE	transcript	NM_052799	protein_coding	c.3226G>A	p.Asp1076Asn
chr12	43088203	A	T	339	Wscd2	missense_variant	MODERATE	transcript	NM_001271178	protein_coding	c.275T>A	p.Phe92Tyr
chr12	43557902	C	T	253	Crybb3	missense_variant	MODERATE	transcript	NM_031690	protein_coding	c.125C>T	p.Ser42Leu
chr12	45218501	T	TTGCTGC	1125	Mn1	disruptive_inframe_insertion	MODERATE	transcript	NM_001191928	protein_coding	c.1601_1602insGCAGCA	p.Gln533_Gln534dup
chr13	187651	C	T	372	Dsel	missense_variant	MODERATE	transcript	NM_001305281	protein_coding	c.2864G>A	p.Arg955Gln
chr13	188119	C	G	276	Dsel	missense_variant	MODERATE	transcript	NM_001305281	protein_coding	c.2396G>C	p.Cys799Ser
chr13	11871348	G	T	318	LOC304725	missense_variant	MODERATE	transcript	NM_001329899	protein_coding	c.3536C>A	p.Thr1179Asn
chr13	11871484	C	T	312	LOC304725	missense_variant	MODERATE	transcript	NM_001329899	protein_coding	c.3400G>A	p.Val1134Met
chr13	12863778	G	T	410	LOC304725	missense_variant	MODERATE	transcript	NM_001329899	protein_coding	c.58C>A	p.His20Asn
chr13	43421446	C	T	339	Slc45a3	missense_variant	MODERATE	transcript	NM_001135868	protein_coding	c.25C>T	p.Arg9Cys
chr13	43956020	C	T	253	Cntn2	missense_variant	MODERATE	transcript	NM_012884	protein_coding	c.1688G>A	p.Arg563Gln
chr13	43966606	G	C	612	Cntn2	missense_variant	MODERATE	transcript	NM_012884	protein_coding	c.50C>G	p.Ala17Gly
chr13	44053046	T	C	405	Nfasc	missense_variant	MODERATE	transcript	NM_001160314	protein_coding	c.914A>G	p.Asn305Ser
chr13	44514445	A	G	426	Pik3c2b	missense_variant	MODERATE	transcript	NM_001105951	protein_coding	c.326A>G	p.Asp109Gly
chr13	44514982	A	G	396	Pik3c2b	missense_variant	MODERATE	transcript	NM_001105951	protein_coding	c.863A>G	p.Tyr288Cys
chr13	44552104	C	T	298	Pik3c2b	missense_variant	MODERATE	transcript	NM_001105951	protein_coding	c.4553C>T	p.Pro1518Leu
chr13	45078601	TCATCTGTCCGCA	T	785	Zc3h11a	disruptive_inframe_deletion	MODERATE	transcript	NM_001047902	protein_coding	c.1691_1702delTGCGGACAGATG	p.Val564_Asp567del
chr13	45641869	G	A	419	Chi3l1	start_lost	HIGH	transcript	NM_053560	protein_coding	c.3G>A	p.Met1?
chr13	45854225	G	A	479	Cyb5r1	missense_variant	MODERATE	transcript	NM_001013126	protein_coding	c.707G>A	p.Arg236His
chr13	47520014	G	A	488	Cacna1s	missense_variant	MODERATE	transcript	NM_053873	protein_coding	c.1132G>A	p.Val378Met
chr13	47527327	T	C	528	Cacna1s	missense_variant	MODERATE	transcript	NM_053873	protein_coding	c.1481T>C	p.Phe494Ser
chr13	47541087	T	A	372	Cacna1s	missense_variant	MODERATE	transcript	NM_053873	protein_coding	c.2911T>A	p.Tyr971Asn
chr13	63084141	A	ATTT	378	Hmcn1	start_lost&conservative_inframe_insertion	HIGH	transcript	NM_001271292	protein_coding	c.-2_1dupAAA
chr13	65286033	C	T	360	Lamc2	missense_variant	MODERATE	transcript	NM_001100640	protein_coding	c.3487G>A	p.Asp1163Asn
chr13	65289054	C	T	375	Lamc2	missense_variant	MODERATE	transcript	NM_001100640	protein_coding	c.3317G>A	p.Arg1106His
chr13	65902422	T	C	212	Rnasel	missense_variant	MODERATE	transcript	NM_182673	protein_coding	c.932T>C	p.Ile311Thr
chr13	65902435	T	G	213	Rnasel	missense_variant	MODERATE	transcript	NM_182673	protein_coding	c.945T>G	p.Asn315Lys
chr13	65908469	C	A	279	Rnasel	missense_variant	MODERATE	transcript	NM_182673	protein_coding	c.2214C>A	p.Ser738Arg
chr13	72160193	G	A	454	Tnr	missense_variant	MODERATE	transcript	NM_013045	protein_coding	c.3766G>A	p.Gly1256Ser
chr13	75313754	C	G	342	Fmo3	missense_variant	MODERATE	transcript	NM_053433	protein_coding	c.962G>C	p.Gly321Ala
chr13	83951420	A	G	208	Itln1	missense_variant	MODERATE	transcript	NM_001034946	protein_coding	c.479A>G	p.Asn160Ser
chr13	83952097	T	A	236	Itln1	missense_variant	MODERATE	transcript	NM_001034946	protein_coding	c.587T>A	p.Val196Glu
chr13	84942758	C	T	410	Slamf9	missense_variant	MODERATE	transcript	NM_001105971	protein_coding	c.128C>T	p.Pro43Leu
chr13	84943912	T	G	312	Slamf9	missense_variant	MODERATE	transcript	NM_001105971	protein_coding	c.569T>G	p.Val190Gly
chr13	86026889	AAAGGAGAGTTAC	A	951	Mnda	disruptive_inframe_deletion	MODERATE	transcript	NM_001012029	protein_coding	c.560_571delGTAACTCTCCTT	p.Cys187_Pro190del
chr13	86076346	A	G	434	Olr1587	missense_variant	MODERATE	transcript	NM_001000913	protein_coding	c.790A>G	p.Ile264Val
chr13	86136149	T	G	386	Olr1591	missense_variant	MODERATE	transcript	NM_001000912	protein_coding	c.6T>G	p.Asp2Glu
chr13	86136534	T	C	315	Olr1591	missense_variant	MODERATE	transcript	NM_001000912	protein_coding	c.391T>C	p.Cys131Arg
chr13	86297647	T	C	324	Olr1598	missense_variant	MODERATE	transcript	NM_001000910	protein_coding	c.88T>C	p.Phe30Leu
chr13	97627214	G	GAGAATCCA	1091	Lyplal1	frameshift_variant	HIGH	transcript	NM_001105986	protein_coding	c.381_382insTGGATTCT	p.His128fs
chr13	99837839	C	T	286	Ush2a	missense_variant	MODERATE	transcript	NM_001302219	protein_coding	c.217C>T	p.His73Tyr
chr13	99838088	A	G	310	Ush2a	missense_variant	MODERATE	transcript	NM_001302219	protein_coding	c.466A>G	p.Ser156Gly
chr13	100495170	C	T	434	Ush2a	missense_variant	MODERATE	transcript	NM_001302219	protein_coding	c.15241C>T	p.His5081Tyr
chr13	101199071	G	A	456	Cenpf	missense_variant	MODERATE	transcript	NM_001100827	protein_coding	c.4126C>T	p.Pro1376Ser
chr13	101199488	C	T	341	Cenpf	missense_variant	MODERATE	transcript	NM_001100827	protein_coding	c.3709G>A	p.Glu1237Lys
chr13	102671590	A	G	384	Nsl1	missense_variant	MODERATE	transcript	NM_001109083	protein_coding	c.623A>G	p.Gln208Arg
chr13	104871504	G	A	448	Lamb3	missense_variant	MODERATE	transcript	NM_001100841	protein_coding	c.3110G>A	p.Ser1037Asn
chr14	3344971	C	T	286	Barhl2	missense_variant	MODERATE	transcript	NM_022956	protein_coding	c.1114C>T	p.Pro372Ser
chr14	4781769	A	G	398	Abcg3	missense_variant	MODERATE	transcript	NM_001128311	protein_coding	c.97A>G	p.Lys33Glu
chr14	5280168	G	C	482	Pkd2	missense_variant	MODERATE	transcript	NM_001191934	protein_coding	c.288C>G	p.Asp96Glu
chr14	5280368	G	C	312	Pkd2	missense_variant	MODERATE	transcript	NM_001191934	protein_coding	c.88C>G	p.Leu30Val
chr14	9251339	C	T	364	Sec31a	missense_variant	MODERATE	transcript	NM_033021	protein_coding	c.2449C>T	p.Leu817Phe
chr14	15689514	G	A	337	Cxcl11-Art3	missense_variant,intron_variant	MODERATE	transcript	NM_182952	protein_coding	c.22G>A	p.Val8Ile
chr14	19559211	T	C	330	Enam	missense_variant	MODERATE	transcript	NM_001106001	protein_coding	c.1690A>G	p.Met564Val
chr14	21401610	G	A	228	Tmprss11b	missense_variant	MODERATE	transcript	NM_001004020	protein_coding	c.370G>A	p.Asp124Asn
chr14	79831292	A	G	315	Nefh	missense_variant	MODERATE	transcript	NM_012607	protein_coding	c.2861T>C	p.Leu954Ser
chr14	79831530	C	CCTT	1510	Nefh	conservative_inframe_insertion	MODERATE	transcript	NM_012607	protein_coding	c.2622_2623insAAG	p.Val874_Glu875insLys
chr14	79832001	G	A	187	Nefh	missense_variant	MODERATE	transcript	NM_012607	protein_coding	c.2152C>T	p.Pro718Ser
chr14	79832336	A	G	217	Nefh	missense_variant	MODERATE	transcript	NM_012607	protein_coding	c.1817T>C	p.Val606Ala
chr15	15221232	A	G	360	Fhit	missense_variant	MODERATE	transcript	NM_021774	protein_coding	c.295A>G	p.Ile99Val
chr15	16663878	G	A	370	Acox2	missense_variant	MODERATE	transcript	NM_145770	protein_coding	c.340G>A	p.Val114Ile
chr15	17007245	C	T	342	Flnb	missense_variant	MODERATE	transcript	NM_001107288	protein_coding	c.3151G>A	p.Glu1051Lys
chr15	20626875	AGCCTACCCCAGTGCTCCTGGG	A	606	Lgals3	disruptive_inframe_deletion	MODERATE	transcript	NM_031832	protein_coding	c.318_338delCCCCAGTGCTCCTGGGGCCTA	p.Pro107_Tyr113del
chr15	20626940	T	A	281	Lgals3	missense_variant	MODERATE	transcript	NM_031832	protein_coding	c.356T>A	p.Phe119Tyr
chr15	20627993	A	G	375	Lgals3	missense_variant	MODERATE	transcript	NM_031832	protein_coding	c.441A>G	p.Ile147Met
chr15	20630781	A	G	446	Lgals3	missense_variant	MODERATE	transcript	NM_031832	protein_coding	c.488A>G	p.Lys163Arg
chr15	20636621	G	A	356	Dlgap5	missense_variant	MODERATE	transcript	NM_001135802	protein_coding	c.2090C>T	p.Ala697Val
chr15	20640215	C	T	360	Dlgap5	missense_variant	MODERATE	transcript	NM_001135802	protein_coding	c.1837G>A	p.Gly613Arg
chr15	33378050	T	G	219	Phf11b	stop_lost	HIGH	transcript	NM_001014235	protein_coding	c.134A>C	p.Ter45Serext*?
chr15	40027471	GGTGAGTGAGTGA	G	1172	Pbk	splice_donor_variant&splice_region_variant&intron_variant	HIGH	transcript	NM_001079937	protein_coding	c.152+1_152+12delGTGAGTGAGTGA
chr15	44446376	G	C	479	Nkx2-6	missense_variant	MODERATE	transcript	NM_001127653	protein_coding	c.529G>C	p.Gly177Arg
chr15	48760331	T	TGCA	1154	Sucla2	conservative_inframe_insertion	MODERATE	transcript	NM_001108387	protein_coding	c.154_156dupCAG	p.Gln52dup
chr15	55200656	A	G	322	Pcdh8	missense_variant	MODERATE	transcript	NM_022868	protein_coding	c.2183T>C	p.Phe728Ser
chr15	75839170	C	A	339	Dis3	missense_variant	MODERATE	transcript	NM_001127483	protein_coding	c.877G>T	p.Val293Leu
chr15	79897990	G	A	343	Cln5	missense_variant	MODERATE	transcript	NM_001191689	protein_coding	c.346G>A	p.Val116Ile
chr15	100904573	G	A	382	Itgbl1	missense_variant	MODERATE	transcript	NM_001017505	protein_coding	c.493G>A	p.Asp165Asn
chr16	8120387	T	C	327	Vstm4	missense_variant	MODERATE	transcript	NM_001029920	protein_coding	c.29T>C	p.Val10Ala
chr16	9246082	AGTG	A	1724	Gdf10	conservative_inframe_deletion	MODERATE	transcript	NM_024375	protein_coding	c.688_690delGTG	p.Val230del
chr16	9246086	C	T	401	Gdf10	missense_variant	MODERATE	transcript	NM_024375	protein_coding	c.691C>T	p.Pro231Ser
chr16	11228272	A	C	225	RGD1559804	missense_variant	MODERATE	transcript	NM_001113787	protein_coding	c.162T>G	p.His54Gln
chr16	18313905	T	C	396	Niban3	missense_variant	MODERATE	transcript	NM_001100908	protein_coding	c.1217T>C	p.Val406Ala
chr16	38359514	G	A	403	Neil3	missense_variant	MODERATE	transcript	NM_001170346	protein_coding	c.100G>A	p.Gly34Ser
chr16	51360460	C	T	521	Pdgfrl	missense_variant	MODERATE	transcript	NM_001011921	protein_coding	c.371G>A	p.Arg124His
chr16	56088952	C	T	256	Prag1	missense_variant	MODERATE	transcript	NM_001107315	protein_coding	c.3430G>A	p.Val1144Met
chr16	56089057	G	A	292	Prag1	missense_variant	MODERATE	transcript	NM_001107315	protein_coding	c.3325C>T	p.His1109Tyr
chr16	58019490	G	A	339	Saraf	missense_variant	MODERATE	transcript	NM_001004213	protein_coding	c.947C>T	p.Ser316Leu
chr16	65080582	C	CGCCGCTGCCGCCGCT	965	Zfp703	conservative_inframe_insertion	MODERATE	transcript	NM_001109425	protein_coding	c.52_66dupAGCGGCGGCAGCGGC	p.Gly22_Gly23insSerGlyGlySerGly
chr16	70371530	A	G	303	Defal1	missense_variant	MODERATE	transcript	NM_001033073	protein_coding	c.13A>G	p.Ile5Val
chr16	70405275	C	T	354	Defa6	missense_variant	MODERATE	transcript	NM_001033076	protein_coding	c.8C>T	p.Thr3Ile
chr16	74817297	G	A	336	Dlgap2	missense_variant	MODERATE	transcript	NM_053901	protein_coding	c.2069C>T	p.Ala690Val
chr17	7984757	G	A	494	Tgfbi	missense_variant	MODERATE	transcript	NM_053802	protein_coding	c.56C>T	p.Thr19Ile
chr17	15504771	G	C	443	Wnk2	missense_variant	MODERATE	transcript	NM_001191556	protein_coding	c.431G>C	p.Arg144Pro
chr17	21540434	A	G	339	Tbc1d7	missense_variant	MODERATE	transcript	NM_001108411	protein_coding	c.479A>G	p.Lys160Arg
chr17	23715049	A	G	351	Mak	missense_variant	MODERATE	transcript	NM_013136	protein_coding	c.1228A>G	p.Ile410Val
chr17	35669002	C	T	284	Sox4	missense_variant	MODERATE	transcript	NM_001271205	protein_coding	c.538C>T	p.Pro180Ser
chr17	81980838	G	T	415	Msrb2	missense_variant	MODERATE	transcript	NM_001031660	protein_coding	c.169G>T	p.Val57Phe
chr18	78252	A	G	348	Vom2r75	missense_variant	MODERATE	transcript	NM_173320	protein_coding	c.1601T>C	p.Val534Ala
chr18	1669768	C	T	525	Esco1	missense_variant	MODERATE	transcript	NM_001126299	protein_coding	c.59G>A	p.Gly20Asp
chr18	4079443	A	T	444	Osbpl1a	missense_variant	MODERATE	transcript	NM_172023	protein_coding	c.238T>A	p.Leu80Met
chr18	15393154	C	T	419	Ino80c	missense_variant	MODERATE	transcript	NM_001017446	protein_coding	c.148G>A	p.Ala50Thr
chr18	16772856	C	T	363	RGD1562608	missense_variant	MODERATE	transcript	NM_001134607	protein_coding	c.1490C>T	p.Thr497Ile
chr18	23580818	G	T	417	Gpr17-Lims2	missense_variant,intron_variant	MODERATE	transcript	NM_001071777	protein_coding	c.508C>A	p.Pro170Thr
chr18	23594618	G	A	393	Myo7b	missense_variant	MODERATE	transcript	NM_001191941	protein_coding	c.5905C>T	p.Arg1969Cys
chr18	24219348	C	T	312	LOC498836	missense_variant	MODERATE	transcript	NM_001047935	protein_coding	c.116G>A	p.Arg39His
chr18	26217724	TGCAGCTTACCCTGGTAC	T	993	Brd8	frameshift_variant&splice_donor_variant&splice_region_variant&intron_variant	HIGH	transcript	NM_001008509	protein_coding	c.516_523+9delGTACCAGGGTAAGCTGC	p.Tyr173fs
chr18	30089433	C	T	294	Dele1	missense_variant	MODERATE	transcript	NM_199493	protein_coding	c.550C>T	p.Leu184Phe
chr18	30093693	G	A	409	Dele1	missense_variant	MODERATE	transcript	NM_199493	protein_coding	c.904G>A	p.Val302Ile
chr18	30117872	C	T	369	Pcdh12	missense_variant	MODERATE	transcript	NM_053944	protein_coding	c.1103G>A	p.Arg368Lys
chr18	31359436	GGCT	G	620	Nr3c1	disruptive_inframe_deletion	MODERATE	transcript	NM_012576	protein_coding	c.284_286delAGC	p.Gln95del
chr18	42901788	G	C	363	Dtwd2	missense_variant	MODERATE	transcript	NM_001108431	protein_coding	c.20C>G	p.Ala7Gly
chr18	46306945	C	T	260	Sncaip	missense_variant	MODERATE	transcript	NM_001107379	protein_coding	c.809C>T	p.Ala270Val
chr18	49884155	G	A	348	Gramd2b	missense_variant	MODERATE	transcript	NM_001014011	protein_coding	c.107G>A	p.Ser36Asn
chr18	59222743	A	T	393	Oacyl	missense_variant	MODERATE	transcript	NM_001106139	protein_coding	c.245A>T	p.Glu82Val
chr18	61184731	G	A	459	Cep76	missense_variant	MODERATE	transcript	NM_001100514	protein_coding	c.1562C>T	p.Ala521Val
chr18	74204908	C	T	396	Atp9b	missense_variant	MODERATE	transcript	NM_001106130	protein_coding	c.1978G>A	p.Asp660Asn
chr18	75773073	G	A	491	Galr1	missense_variant	MODERATE	transcript	NM_012958	protein_coding	c.971C>T	p.Ser324Leu
chr18	77460762	C	T	446	Zadh2	missense_variant	MODERATE	transcript	NM_001106129	protein_coding	c.266C>T	p.Ser89Phe
chr18	82223753	T	C	458	Rttn	missense_variant	MODERATE	transcript	NM_001170436	protein_coding	c.470T>C	p.Val157Ala
chr19	299353	G	T	321	Ces2j	splice_acceptor_variant&intron_variant	HIGH	transcript	NM_001190380	protein_coding	c.77-1G>T
chr19	299354	G	T	348	Ces2j	missense_variant&splice_region_variant	MODERATE	transcript	NM_001190380	protein_coding	c.77G>T	p.Gly26Val
chr19	9910596	G	A	412	Kifc3	missense_variant	MODERATE	transcript	NM_001103352	protein_coding	c.409G>A	p.Asp137Asn
chr19	10114950	A	G	375	Ccdc102a	missense_variant	MODERATE	transcript	NM_001108437	protein_coding	c.1325A>G	p.Asn442Ser
chr19	13933285	G	C	348	Ces1c	missense_variant	MODERATE	transcript	NM_017004	protein_coding	c.607G>C	p.Asp203His
chr19	15891219	T	G	408	Rbl2	missense_variant	MODERATE	transcript	NM_031094	protein_coding	c.2483A>C	p.Lys828Thr
chr19	28633322	C	T	315	Mmaa	missense_variant	MODERATE	transcript	NM_001106174	protein_coding	c.65C>T	p.Pro22Leu
chr19	33157336	AGAGCCGGAGCCGGAGCCGGAGCCGGAGCCG	A	1062	Nol3	disruptive_inframe_deletion	MODERATE	transcript	NM_053516	protein_coding	c.579_608delGGAGCCGGAGCCGGAGCCGGAGCCGGAGCC	p.Glu194_Pro203del
chr19	41768498	G	T	384	Adamts18	missense_variant	MODERATE	transcript	NM_001191944	protein_coding	c.1053C>A	p.Asp351Glu
chr19	42135703	T	C	515	Nudt7	missense_variant	MODERATE	transcript	NM_001305426	protein_coding	c.340T>C	p.Phe114Leu
chr19	45639157	A	T	349	Plcg2	missense_variant	MODERATE	transcript	NM_017168	protein_coding	c.1915A>T	p.Asn639Tyr
chr19	45717046	T	A	247	Sdr42e1	missense_variant	MODERATE	transcript	NM_001271269	protein_coding	c.863A>T	p.Tyr288Phe
chr19	45717047	A	G	259	Sdr42e1	missense_variant	MODERATE	transcript	NM_001271269	protein_coding	c.862T>C	p.Tyr288His
chr19	52535004	C	T	355	Agt	missense_variant	MODERATE	transcript	NM_134432	protein_coding	c.460G>A	p.Val154Ile
chr19	53178256	A	G	398	Disc1	missense_variant&splice_region_variant	MODERATE	transcript	NM_175596	protein_coding	c.1954A>G	p.Thr652Ala
chr19	53461931	C	T	246	Sipa1l2	missense_variant	MODERATE	transcript	NM_001009704	protein_coding	c.1186G>A	p.Ala396Thr
chr20	240635	T	G	446	Olr1670	missense_variant	MODERATE	transcript	NM_001000895	protein_coding	c.213T>G	p.Ile71Met
chr20	327330	T	G	241	Olr1678	missense_variant	MODERATE	transcript	NM_001000893	protein_coding	c.579A>C	p.Glu193Asp
chr20	327498	C	A	265	Olr1678	missense_variant	MODERATE	transcript	NM_001000893	protein_coding	c.411G>T	p.Lys137Asn
chr20	653572	A	G	348	Olr1691	missense_variant	MODERATE	transcript	NM_001000273	protein_coding	c.488T>C	p.Ile163Thr
chr20	653651	T	C	175	Olr1691	missense_variant	MODERATE	transcript	NM_001000273	protein_coding	c.409A>G	p.Ser137Gly
chr20	680435	T	A	264	Olr1692	missense_variant	MODERATE	transcript	NM_001000888	protein_coding	c.97A>T	p.Thr33Ser
chr20	752800	A	C	410	Olr1697	missense_variant	MODERATE	transcript	NM_001001111	protein_coding	c.610T>G	p.Ser204Ala
chr20	865511	A	G	225	Olr1707	missense_variant	MODERATE	transcript	NM_001001115	protein_coding	c.586A>G	p.Ile196Val
chr20	865667	T	G	241	Olr1707	missense_variant	MODERATE	transcript	NM_001001115	protein_coding	c.742T>G	p.Phe248Val
chr20	873220	G	C	230	Olr1708	missense_variant	MODERATE	transcript	NM_001000276	protein_coding	c.225G>C	p.Glu75Asp
chr20	898001	C	G	398	Olr1710	missense_variant	MODERATE	transcript	NM_001000886	protein_coding	c.151C>G	p.Leu51Val
chr20	898286	A	G	313	Olr1710	missense_variant	MODERATE	transcript	NM_001000886	protein_coding	c.436A>G	p.Thr146Ala
chr20	1015166	A	C	434	Olr1714	missense_variant	MODERATE	transcript	NM_214456	protein_coding	c.417T>G	p.Asp139Glu
chr20	1074159	C	T	299	Olr1722	missense_variant	MODERATE	transcript	NM_001001117	protein_coding	c.253G>A	p.Gly85Arg
chr20	1202585	T	C	363	Olr1733	missense_variant	MODERATE	transcript	NM_001000510	protein_coding	c.196A>G	p.Met66Val
chr20	1259426	G	T	408	Olr1735	missense_variant	MODERATE	transcript	NM_001001397	protein_coding	c.419G>T	p.Ser140Ile
chr20	1274470	A	G	276	Olr1736	missense_variant	MODERATE	transcript	NM_001001421	protein_coding	c.319A>G	p.Ser107Gly
chr20	1584209	C	G	292	RT1-M6-2	missense_variant	MODERATE	transcript	NM_001008853	protein_coding	c.431C>G	p.Ala144Gly
chr20	1585042	CAGGAGG	C	1062	RT1-M6-2	disruptive_inframe_deletion	MODERATE	transcript	NM_001008853	protein_coding	c.693_698delGGAGGA	p.Glu232_Glu233del
chr20	2643657	A	G	267	RT1-N1-RT1-N2	missense_variant	MODERATE	transcript	NM_012646	protein_coding	c.895A>G	p.Thr299Ala
chr20	2643657	A	G	267	RT1-N1-RT1-N2	missense_variant	MODERATE	transcript	NM_012646	protein_coding	c.895A>G	p.Thr299Ala
chr20	2644278	A	AC	615	RT1-N1-RT1-N2	frameshift_variant	HIGH	transcript	NM_012646	protein_coding	c.1029dupC	p.Arg344fs
chr20	2650870	A	G	398	RT1-S2	missense_variant	MODERATE	transcript	NM_001008857	protein_coding	c.181A>G	p.Asn61Asp
chr20	2691055	A	C	204	RT1-T24-4-LOC360231	missense_variant,non_coding_transcript_exon_variant	MODERATE	transcript	NM_001008826	protein_coding	c.756A>C	p.Glu252Asp
chr20	2830604	G	A	357	Ppp1r10	missense_variant	MODERATE	transcript	NM_022951	protein_coding	c.176C>T	p.Ala59Val
chr20	2873042	T	TTCC	1909	Dhx16	disruptive_inframe_insertion	MODERATE	transcript	NM_212496	protein_coding	c.417_419dupGGA	p.Glu140dup
chr20	3055921	G	A	396	Ddr1	missense_variant	MODERATE	transcript	NM_001166022	protein_coding	c.914G>A	p.Arg305Gln
chr20	3173320	G	C	339	RGD1562885	missense_variant	MODERATE	transcript	NM_001166267	protein_coding	c.308C>G	p.Pro103Arg
chr20	3259750	T	G	264	RT1-CE16	missense_variant	MODERATE	transcript	NM_001008839	protein_coding	c.560A>C	p.Lys187Thr
chr20	3259931	C	G	227	RT1-CE16	missense_variant	MODERATE	transcript	NM_001008839	protein_coding	c.379G>C	p.Val127Leu
chr20	3260353	C	T	236	RT1-CE16	missense_variant	MODERATE	transcript	NM_001008839	protein_coding	c.127G>A	p.Glu43Lys
chr20	3476159	C	A	263	RT1-CE5	missense_variant	MODERATE	transcript	NM_001033986	protein_coding	c.1069G>T	p.Ala357Ser
chr20	3476385	C	A	346	RT1-CE5	missense_variant	MODERATE	transcript	NM_001033986	protein_coding	c.1006G>T	p.Val336Leu
chr20	3479006	T	A	328	RT1-CE5	missense_variant	MODERATE	transcript	NM_001033986	protein_coding	c.179A>T	p.Tyr60Phe
chr20	3479061	C	G	456	RT1-CE5	missense_variant	MODERATE	transcript	NM_001033986	protein_coding	c.124G>C	p.Gly42Arg
chr20	3517785	G	C	417	RT1-CE3	missense_variant	MODERATE	transcript	NM_001008841	protein_coding	c.949C>G	p.Leu317Val
chr20	3520421	T	TGGGCCA	1720	RT1-CE3	conservative_inframe_insertion	MODERATE	transcript	NM_001008841	protein_coding	c.56_61dupTGGCCC	p.Leu19_Ala20dup
chr20	3794976	G	A	431	Sapcd1	missense_variant	MODERATE	transcript	NM_001004069	protein_coding	c.286G>A	p.Ala96Thr
chr20	3796528	C	T	310	Vwa7	missense_variant	MODERATE	transcript	NM_212499	protein_coding	c.2608G>A	p.Gly870Arg
chr20	3804818	G	T	372	Vwa7	missense_variant	MODERATE	transcript	NM_212499	protein_coding	c.217C>A	p.Leu73Ile
chr20	3925324	G	A	415	Ehmt2	missense_variant	MODERATE	transcript	NM_212463	protein_coding	c.2903C>T	p.Ala968Val
chr20	3935612	C	T	396	Ehmt2	missense_variant	MODERATE	transcript	NM_212463	protein_coding	c.358G>A	p.Gly120Ser
chr20	4100736	C	A	434	Fkbpl	missense_variant	MODERATE	transcript	NM_001002818	protein_coding	c.178G>T	p.Ala60Ser
chr20	4161128	GCCTCCTGAT	G	841	Notch4	disruptive_inframe_deletion	MODERATE	transcript	NM_001002827	protein_coding	c.5628_5636delATCAGGAGG	p.Ser1877_Gly1879del
chr20	4208980	A	G	339	C4b	missense_variant	MODERATE	transcript	NM_001002805	protein_coding	c.4192A>G	p.Ile1398Val
chr20	4474748	T	C	443	Btnl3	missense_variant	MODERATE	transcript	NM_001002803	protein_coding	c.1483A>G	p.Asn495Asp
chr20	4474786	T	G	467	Btnl3	missense_variant	MODERATE	transcript	NM_001002803	protein_coding	c.1445A>C	p.Asn482Thr
chr20	4475135	C	T	386	Btnl3	missense_variant	MODERATE	transcript	NM_001002803	protein_coding	c.1096G>A	p.Asp366Asn
chr20	4475186	C	T	343	Btnl3	missense_variant	MODERATE	transcript	NM_001002803	protein_coding	c.1045G>A	p.Asp349Asn
chr20	4475195	T	C	331	Btnl3	missense_variant	MODERATE	transcript	NM_001002803	protein_coding	c.1036A>G	p.Asn346Asp
chr20	4478746	T	A	167	Btnl3	missense_variant	MODERATE	transcript	NM_001002803	protein_coding	c.900A>T	p.Lys300Asn
chr20	4478841	A	G	256	Btnl3	missense_variant	MODERATE	transcript	NM_001002803	protein_coding	c.805T>C	p.Phe269Leu
chr20	4478879	A	G	271	Btnl3	missense_variant	MODERATE	transcript	NM_001002803	protein_coding	c.767T>C	p.Ile256Thr
chr20	4478880	T	A	271	Btnl3	missense_variant	MODERATE	transcript	NM_001002803	protein_coding	c.766A>T	p.Ile256Phe
chr20	4490962	T	C	446	Btnl2	missense_variant	MODERATE	transcript	NM_053815	protein_coding	c.1484A>G	p.Asp495Gly
chr20	4527388	T	G	403	RT1-Db2	missense_variant	MODERATE	transcript	NM_001164826	protein_coding	c.611A>C	p.Glu204Ala
chr20	4598203	C	T	301	RT1-Bb-LOC688090	missense_variant	MODERATE	transcript	NM_001004084	protein_coding	c.737G>A	p.Arg246His
chr20	4654162	T	G	442	Psmb8	missense_variant	MODERATE	transcript	NM_080767	protein_coding	c.236A>C	p.Lys79Thr
chr20	4656715	G	A	295	Tap1	missense_variant	MODERATE	transcript	NM_032055	protein_coding	c.2165C>T	p.Ala722Val
chr20	4660314	C	T	426	Tap1	missense_variant	MODERATE	transcript	NM_032055	protein_coding	c.1606G>A	p.Gly536Arg
chr20	4666265	T	C	375	Tap1	missense_variant	MODERATE	transcript	NM_032055	protein_coding	c.311A>G	p.Asn104Ser
chr20	4812681	C	T	444	Col11a2	missense_variant	MODERATE	transcript	NM_212528	protein_coding	c.362G>A	p.Arg121His
chr20	4824834	C	T	360	Slc39a7	missense_variant	MODERATE	transcript	NM_001008885	protein_coding	c.878C>T	p.Thr293Met
chr20	4938450	G	A	348	Wdr46	missense_variant	MODERATE	transcript	NM_212491	protein_coding	c.1685C>T	p.Ala562Val
chr20	4938948	CTGAGGGAGGGAG	C	1172	Wdr46	splice_acceptor_variant&splice_region_variant&intron_variant	HIGH	transcript	NM_212491	protein_coding	c.1427-13_1427-2delCTCCCTCCCTCA
chr20	4972013	G	A	319	Daxx	missense_variant	MODERATE	transcript	NM_080891	protein_coding	c.1802C>T	p.Thr601Met
chr20	4972615	C	T	245	Daxx	missense_variant	MODERATE	transcript	NM_080891	protein_coding	c.1360G>A	p.Glu454Lys
chr20	4974804	C	A	277	Daxx	missense_variant	MODERATE	transcript	NM_080891	protein_coding	c.82G>T	p.Ala28Ser
chr20	6220833	G	A	275	Scube3	missense_variant	MODERATE	transcript	NM_001271362	protein_coding	c.1468G>A	p.Ala490Thr
chr20	30932613	C	T	312	Gprc6a	missense_variant	MODERATE	transcript	NM_001271106	protein_coding	c.1300G>A	p.Asp434Asn
chr20	30932703	A	G	239	Gprc6a	missense_variant	MODERATE	transcript	NM_001271106	protein_coding	c.1210T>C	p.Trp404Arg
chr20	30933039	C	T	369	Gprc6a	missense_variant	MODERATE	transcript	NM_001271106	protein_coding	c.874G>A	p.Glu292Lys
chr20	31828188	C	T	288	Nus1	missense_variant	MODERATE	transcript	NM_001164157	protein_coding	c.629C>T	p.Ser210Leu
chr20	42579249	C	G	382	Ccn6	missense_variant	MODERATE	transcript	NM_001170483	protein_coding	c.139G>C	p.Val47Leu
chr20	44180693	G	A	369	Mettl24	missense_variant	MODERATE	transcript	NM_001025038	protein_coding	c.397G>A	p.Gly133Ser
