# Supplementary material for: Gene profiles and mutations in the development of cataracts in the ICR rat model of hereditary cataracts
Source: Sci Rep. 2023 Oct 24;13:18161. doi: 10.1038/s41598-023-45088-1 (PMC10598066; doi:10.1038/s41598-023-45088-1)
Supplement: Supplementary file 9 — Supplementary Information 9. [file 41598_2023_45088_MOESM9_ESM.xlsx]

## Sheet: ICRvs_HIGH
Chrom	Pos	Ref_Allele	Alt_Allele	Quality	Gene	Unique_Effect	Annotation_Impact	Feature_Type	Feature_ID	Transcript_BioType	HGVS.c	HGVS.p
chr1	45992912	ATCTCTCTCTCTCTCTC	A	841	Tmem242	splice_acceptor_variant&splice_region_variant&3_prime_UTR_variant&intron_variant,splice_region_variant,non_coding_transcript_variant	HIGH	transcript	NM_001144860	protein_coding	c.*279-14_*280delGAGAGAGAGAGAGAGA
chr1	73183914	G	GTATA	1405	Vom2r34	frameshift_variant	HIGH	transcript	NM_001099657	protein_coding	c.869_872dupTATA	p.Val292fs
chr1	78511069	A	G	351	Micb	stop_lost	HIGH	transcript	NM_001017468	protein_coding	c.521A>G	p.Ter174Trpext*?
chr1	84039719	GGTAA	G	1227	Sars2	splice_donor_variant&splice_region_variant&intron_variant	HIGH	transcript	NM_001106240	protein_coding	c.1347+1_1347+4delGTAA
chr1	98185449	G	A	408	Mrgprx2l	stop_gained	HIGH	transcript	NM_001002285	protein_coding	c.937C>T	p.Gln313*
chr1	144101550	G	GTA	1246	Picalm	splice_donor_variant&intron_variant	HIGH	transcript	NM_053554	protein_coding	c.893+1_893+2insTA
chr1	157415257	C	CA	902	Olr68	frameshift_variant	HIGH	transcript	NM_001000133	protein_coding	c.47dupA	p.His16fs
chr1	157748461	A	ATT	1025	Olr94	frameshift_variant	HIGH	transcript	NM_001001023	protein_coding	c.960_961dupAA	p.Ile321fs
chr1	158389686	T	TCCAGA	1594	Olr135	frameshift_variant	HIGH	transcript	NM_001001288	protein_coding	c.545_546insCAGAC	p.Asp183fs
chr1	162857000	GC	G	565	Olr282	frameshift_variant	HIGH	transcript	NM_001000224	protein_coding	c.876delG	p.Leu293fs
chr1	205670329	G	A	384	Tmem179b	stop_gained	HIGH	transcript	NM_001109572	protein_coding	c.511C>T	p.Gln171*
chr1	207982972	A	AG	839	Ms4a7	frameshift_variant	HIGH	transcript	NM_001106338	protein_coding	c.4dupC	p.Leu2fs
chr1	210914453	TG	T	1559	Olr376	frameshift_variant	HIGH	transcript	NM_001000260	protein_coding	c.463delG	p.Val155fs
chr2	142647086	G	A	316	Tsc22d2	start_lost	HIGH	transcript	NM_001191960	protein_coding	c.3G>A	p.Met1?
chr2	216007566	C	CT	1370	Larp7	splice_acceptor_variant&intron_variant	HIGH	transcript	NM_001044290	protein_coding	c.289-2_289-1insA
chr3	20145425	C	T	310	Olr404	stop_gained	HIGH	transcript	NM_001000382	protein_coding	c.268C>T	p.Gln90*
chr3	71553621	A	G	393	Olr508	stop_lost&splice_region_variant	HIGH	transcript	NM_001000677	protein_coding	c.940T>C	p.Ter314Glnext*?
chr3	72120134	GA	G	1261	Olr536	frameshift_variant	HIGH	transcript	NM_001000564	protein_coding	c.165delT	p.His56fs
chr3	73566394	C	CA	847	Olr606	frameshift_variant	HIGH	transcript	NM_001000927	protein_coding	c.922dupA	p.Ile308fs
chr3	74222260	TC	T	1075	Olr640	frameshift_variant	HIGH	transcript	NM_001000644	protein_coding	c.256delC	p.Gln86fs
chr3	74323679	TAA	T	1308	Olr646	frameshift_variant	HIGH	transcript	NM_001000642	protein_coding	c.409_410delAA	p.Asn137fs
chr3	74377746	G	GA	715	Olr649	frameshift_variant	HIGH	transcript	NM_001000640	protein_coding	c.263dupA	p.Thr89fs
chr3	74860930	G	T	358	Olr670	stop_gained	HIGH	transcript	NM_001000633	protein_coding	c.285C>A	p.Cys95*
chr3	75708548	AT	A	728	Olr713	frameshift_variant	HIGH	transcript	NM_001000360	protein_coding	c.907delA	p.Met303fs
chr3	140040406	A	ACGCCGC	1028	Fkbp1a	start_lost&conservative_inframe_insertion	HIGH	transcript	NM_013102	protein_coding	c.-6_-1dupGCCGCC
chr4	71942679	AT	A	899	Olr816	frameshift_variant	HIGH	transcript	NM_001000845	protein_coding	c.341delT	p.Leu114fs
chr5	60947711	C	T	222	Gabbr2	splice_donor_variant&intron_variant	HIGH	transcript	NM_031802	protein_coding	c.*2316+1G>A
chr5	158575792	GGTGTGTGTGT	G	1062	Mad2l2	splice_donor_variant&splice_region_variant&intron_variant	HIGH	transcript	NM_001012106	protein_coding	c.647+1_647+10delGTGTGTGTGT
chr5	166644015	A	AT	396	Ttll10	frameshift_variant&start_lost&splice_region_variant,splice_region_variant,5_prime_UTR_variant	HIGH	transcript	NM_001170533	protein_coding	c.1dupA	p.Met1fs
chr6	61274933	CCCGGCTCCGGCT	C	1172	Dnajb9	splice_acceptor_variant&splice_donor_variant&splice_region_variant&5_prime_UTR_variant&intron_variant,splice_region_variant,non_coding_transcript_variant	HIGH	transcript	NM_012699	protein_coding	c.-50+2_-49delAGCCGGAGCCGG
chr6	92664664	G	GTATT	1028	Hif1a	splice_donor_variant&intron_variant	HIGH	transcript	NM_024359	protein_coding	c.2072+1_2072+2insTATT
chr7	1799836	AAAAT	A	1172	Olr907	frameshift_variant	HIGH	transcript	NM_001001357	protein_coding	c.454_457delATTT	p.Ile152fs
chr7	12082163	C	T	348	Zfp472	stop_gained	HIGH	transcript	NM_182823	protein_coding	c.1306C>T	p.Arg436*
chr7	113719718	TTTTTG	T	841	Srebf2	splice_donor_variant&3_prime_UTR_variant&intron_variant,splice_region_variant,non_coding_transcript_variant	HIGH	transcript	NM_001033694	protein_coding	c.*339_*342+1delTTTTG
chr7	120066616	A	AC	1846	Mlc1	frameshift_variant	HIGH	transcript	NM_001108105	protein_coding	c.5_6insG	p.Asn2fs
chr8	107328994	TACACACACACACACAC	T	509	Rad54l2	splice_acceptor_variant&splice_donor_variant&splice_region_variant&3_prime_UTR_variant&intron_variant,splice_region_variant,non_coding_transcript_variant	HIGH	transcript	NM_001134520	protein_coding	c.*990_*996-1delGTGTGTGTGTGTGTGT
chr8	119289075	G	A	363	Scn5a	splice_acceptor_variant&intron_variant	HIGH	transcript	NM_013125	protein_coding	c.396-1C>T
chr8	119404492	C	CAGG	1846	Scn10a	splice_donor_variant&intron_variant	HIGH	transcript	NM_017247	protein_coding	c.1559+1_1559+2insCCT
chr8	119404493	C	G	390	Scn10a	splice_donor_variant&intron_variant	HIGH	transcript	NM_017247	protein_coding	c.1559+1G>C
chr9	17332578	AAT	A	1006	Slc25a27	splice_donor_variant&intron_variant	HIGH	transcript	NM_053500	protein_coding	c.*1500+1_*1500+2delAT
chr9	59991946	C	T	494	Nif3l1	stop_gained	HIGH	transcript	NM_001024763	protein_coding	c.907C>T	p.Arg303*
chr9	97640812	C	CT	489	Slco6d1	frameshift_variant	HIGH	transcript	NM_001014270	protein_coding	c.2077dupA	p.Ser693fs
chr10	12979956	TCATCCTCAC	T	690	Zg16b	splice_acceptor_variant&splice_donor_variant&splice_region_variant&intron_variant	HIGH	transcript	NM_001108823	protein_coding	c.661+1_662-1delGTGAGGATG
chr10	16346526	A	T	419	Nkx2-5	splice_donor_variant&splice_region_variant&intron_variant	HIGH	transcript	NM_053651	protein_coding	c.830+1A>T
chr10	42993880	A	AC	1652	LOC691352	frameshift_variant	HIGH	transcript	NM_001109638	protein_coding	c.222dupG	p.Cys75fs
chr10	59000056	C	T	315	Olr1511	stop_gained	HIGH	transcript	NM_001000034	protein_coding	c.4C>T	p.Gln2*
chr10	62771914	TG	T	582	Pipox	frameshift_variant	HIGH	transcript	NM_001012009	protein_coding	c.760delC	p.His254fs
chr10	68916751	G	A	279	Ac1576-Synrg	stop_gained,intron_variant	HIGH	transcript	NM_001287624	protein_coding	c.652C>T	p.Arg218*
chr10	69701980	CCGACTTG	C	951	Ube2i-Dhrs11	frameshift_variant&splice_donor_variant&splice_region_variant&intron_variant,intron_variant	HIGH	transcript	NM_013050.2	protein_coding	c.22_25+3delCGACTTG	p.Arg8fs
chr10	93925658	C	T	300	Axin2	splice_acceptor_variant&intron_variant	HIGH	transcript	NM_024355	protein_coding	c.*18-1C>T
chr12	529935	CTTTGG	C	1282	Kl	splice_donor_variant&splice_region_variant&intron_variant	HIGH	transcript	NM_031336	protein_coding	c.*322+1_*322+5delTTTGG
chr13	45641869	G	A	419	Chi3l1	start_lost	HIGH	transcript	NM_053560	protein_coding	c.3G>A	p.Met1?
chr13	63084141	A	ATTT	378	Hmcn1	start_lost&conservative_inframe_insertion	HIGH	transcript	NM_001271292	protein_coding	c.-2_1dupAAA
chr13	97627214	G	GAGAATCCA	1091	Lyplal1	frameshift_variant	HIGH	transcript	NM_001105986	protein_coding	c.381_382insTGGATTCT	p.His128fs
chr15	33378050	T	G	219	Phf11b	stop_lost	HIGH	transcript	NM_001014235	protein_coding	c.134A>C	p.Ter45Serext*?
chr15	40027471	GGTGAGTGAGTGA	G	1172	Pbk	splice_donor_variant&splice_region_variant&intron_variant	HIGH	transcript	NM_001079937	protein_coding	c.152+1_152+12delGTGAGTGAGTGA
chr18	26217724	TGCAGCTTACCCTGGTAC	T	993	Brd8	frameshift_variant&splice_donor_variant&splice_region_variant&intron_variant	HIGH	transcript	NM_001008509	protein_coding	c.516_523+9delGTACCAGGGTAAGCTGC	p.Tyr173fs
chr19	299353	G	T	321	Ces2j	splice_acceptor_variant&intron_variant	HIGH	transcript	NM_001190380	protein_coding	c.77-1G>T
chr20	2644278	A	AC	615	RT1-N1-RT1-N2	frameshift_variant	HIGH	transcript	NM_012646	protein_coding	c.1029dupC	p.Arg344fs
chr20	4938948	CTGAGGGAGGGAG	C	1172	Wdr46	splice_acceptor_variant&splice_region_variant&intron_variant	HIGH	transcript	NM_212491	protein_coding	c.1427-13_1427-2delCTCCCTCCCTCA
